# Supplementary material for: TGIF2-mediated HMGB3 overexpression promotes esophageal squamous cell carcinoma proliferation and metastasis through TLR3/TGF-β signaling
Source: Genes Dis. 2025 Dec 15;13(3):101987. doi: 10.1016/j.gendis.2025.101987 (PMC12914543; doi:10.1016/j.gendis.2025.101987)
Supplement: Multimedia component 5 [file mmc5.xls]

gene id	gene name	description	GO_id	GO_term	KO_ID	KO_Description	kegg_id	kegg_term	locus	S4_KO1_count	S5_KO1_count	S6_KO1_count	S1_KONC_count	S2_KONC_count	S3_KONC_count	S4_KO1_FPKM	S5_KO1_FPKM	S6_KO1_FPKM	S1_KONC_FPKM	S2_KONC_FPKM	S3_KONC_FPKM	KO1	KONC	log2FC	Pvalue	Qvalue	updown
ENSG00000255508	RP11-864I4.1	-	GO:0005488|GO:0036094|GO:0097159|GO:0003676|GO:0000166	binding|small molecule binding|organic cyclic compound binding|nucleic acid binding|nucleotide binding	-	-	-	-	11:62559603-62591531	32	16	17	1931	24	971	0.304775088	0.166931968	0.126897122	15.79403857	0.200185352	9.114620623	0.199534726	8.369614848	-5.390449484	2.45E-08	6.17E-06	DOWN
ENSG00000256646	RP11-111K18.1	-	GO:0032991|GO:0005623|GO:0009987|GO:0008152|GO:0003824|GO:0043229|GO:0071704|GO:0009056|GO:0044237|GO:0043227|GO:0016787|GO:0005622|GO:0043234|GO:0043231|GO:0008233|GO:0005839|GO:0000502|GO:0019538|GO:0019773|GO:0030163|GO:0044265|GO:0006508|GO:0044267|GO:0005634|GO:0044257|GO:0051603|GO:0004175|GO:0004298|GO:0019941|GO:0006511	macromolecular complex|cell|cellular process|metabolic process|catalytic activity|intracellular organelle|organic substance metabolic process|catabolic process|cellular metabolic process|membrane-bounded organelle|hydrolase activity|intracellular|protein complex|intracellular membrane-bounded organelle|peptidase activity|proteasome core complex|proteasome complex|protein metabolic process|proteas…	-	-	-	-	7:42909273-42932174	3	9	6	711	8	13	0.051081363	0.167873683	0.080070386	10.39736771	0.119298591	0.218170878	0.099675144	3.578279059	-5.165888312	2.95E-05	0.002269276	DOWN
ENSG00000273091	AP000255.6	-	-	-	-	-	-	-	21:31735732-31736407	1	0	0	5	4	6	0.083219516	0	0	0.357488274	0.291665353	0.49227378	0.027739839	0.380475802	-3.777773392	0.000921059	0.02861033	DOWN
ENSG00000237222	AC090505.6	-	-	-	-	-	-	-	3:194708421-194782168	0	1	0	5	3	8	0	0.012245098	0	0.04799644	0.029364345	0.088127437	0.004081699	0.05516274	-3.756452321	0.000886516	0.027771211	DOWN
ENSG00000272247	RP11-379F4.9	-	-	-	-	-	-	-	3:158801257-158801935	1	0	0	6	3	5	0.082851831	0	0	0.427104697	0.217745916	0.408443457	0.027617277	0.351098023	-3.66823089	0.001734564	0.044063834	DOWN
ENSG00000215182	MUC5AC	mucin 5AC, oligomeric mucus/gel-forming [Source:HGNC Symbol;Acc:HGNC:7515]	GO:0031012|GO:0005198|GO:0023052|GO:0005623|GO:0009987|GO:0005576|GO:0008152|GO:0050896|GO:0005488|GO:1903561|GO:0051716|GO:0043205|GO:0005201|GO:0050794|GO:0043229|GO:0005578|GO:0071704|GO:0044237|GO:0016043|GO:0043227|GO:0009058|GO:0005615|GO:0005622|GO:0005515|GO:0012505|GO:0006486|GO:0043062|GO:0031982|GO:0043231|GO:0005737|GO:0005975|GO:0042592|GO:0048871|GO:0007154|GO:0007165|GO:0070062|GO:…	extracellular matrix|structural molecule activity|signaling|cell|cellular process|extracellular region|metabolic process|response to stimulus|binding|extracellular vesicle|cellular response to stimulus|fibril|extracellular matrix structural constituent|regulation of cellular process|intracellular organelle|proteinaceous extracellular matrix|organic substance metabolic process|cellular metabolic p…	-	-	-	-	11:1157953-1201138	0	0	2	7	8	5	0	0	0.005055644	0.019388933	0.022597538	0.015894836	0.001685215	0.019293769	-3.51713075	0.000494469	0.018107709	DOWN
ENSG00000204287	HLA-DRA	major histocompatibility complex, class II, DR alpha [Source:HGNC Symbol;Acc:HGNC:4947]	GO:0032991|GO:0004871|GO:0002376|GO:0023052|GO:0005623|GO:0016020|GO:0009987|GO:0005576|GO:0050896|GO:0005488|GO:1903561|GO:0051716|GO:0033218|GO:0004872|GO:0044877|GO:0050794|GO:0045321|GO:0019882|GO:0043229|GO:0006950|GO:0042175|GO:0006955|GO:0003823|GO:0009986|GO:0038023|GO:0016043|GO:0007155|GO:0043227|GO:0071944|GO:0031224|GO:0002684|GO:0005622|GO:0002682|GO:0005789|GO:0005515|GO:0005886|GO:…	macromolecular complex|signal transducer activity|immune system process|signaling|cell|membrane|cellular process|extracellular region|response to stimulus|binding|extracellular vesicle|cellular response to stimulus|amide binding|receptor activity|macromolecular complex binding|regulation of cellular process|leukocyte activation|antigen processing and presentation|intracellular organelle|response …	K06752	major histocompatibility complex, class II[-]	hsa05166|hsa05169|hsa05168|hsa05152|hsa05164|hsa04145|hsa04514|hsa05322|hsa05145|hsa05323|hsa04640|hsa04612|hsa05140|hsa05321|hsa05416|hsa05150|hsa05320|hsa04672|hsa04940|hsa05332|hsa05330|hsa05310	HTLV-I infection - Homo sapiens (human)|Epstein-Barr virus infection - Homo sapiens (human)|Herpes simplex infection - Homo sapiens (human)|Tuberculosis - Homo sapiens (human)|Influenza A - Homo sapiens (human)|Phagosome - Homo sapiens (human)|Cell adhesion molecules (CAMs) - Homo sapiens (human)|Systemic lupus erythematosus - Homo sapiens (human)|Toxoplasmosis - Homo sapiens (human)|Rheumatoid a…	6:32439842-32445046	0	2	0	10	13	4	0	0.075096307	0	0.294350881	0.390203538	0.135133459	0.025032102	0.273229292	-3.448260794	5.27E-05	0.003517362	DOWN
ENSG00000231749	ABCA9-AS1	ABCA9 antisense RNA 1 [Source:HGNC Symbol;Acc:HGNC:39983]	-	-	-	-	-	-	17:68944531-69042784	0	2	0	2	11	7	0	0.03549457	0	0.027830752	0.156068231	0.111766746	0.011831523	0.098555243	-3.058296788	0.001565798	0.041135419	DOWN
ENSG00000174586	ZNF497	zinc finger protein 497 [Source:HGNC Symbol;Acc:HGNC:23714]	GO:0005623|GO:0009987|GO:0008152|GO:0005488|GO:0097159|GO:0050794|GO:0043229|GO:0006807|GO:0071704|GO:0043167|GO:0044237|GO:0043227|GO:0009058|GO:0005622|GO:0019222|GO:0006725|GO:1901360|GO:0003676|GO:0034641|GO:0046483|GO:0043231|GO:0043169|GO:0006139|GO:0044249|GO:0031323|GO:0003677|GO:0010468|GO:0034645|GO:0046872|GO:0051252|GO:0010467|GO:0009059|GO:0016070|GO:0005634|GO:0032774|GO:2001141|GO:…	cell|cellular process|metabolic process|binding|organic cyclic compound binding|regulation of cellular process|intracellular organelle|nitrogen compound metabolic process|organic substance metabolic process|ion binding|cellular metabolic process|membrane-bounded organelle|biosynthetic process|intracellular|regulation of metabolic process|cellular aromatic compound metabolic process|organic cyclic…	-	-	-	-	19:58354357-58362848	6	6	0	33	36	43	0.052568887	0.057574769	0	0.24827249	0.276205303	0.371272322	0.036714552	0.298583371	-3.023709913	1.58E-11	8.91E-09	DOWN
ENSG00000178631	ACTG1P1	actin gamma 1 pseudogene 1 [Source:HGNC Symbol;Acc:HGNC:146]	-	-	-	-	-	-	3:139493809-139494937	1	1	2	9	7	16	0.049828515	0.054609449	0.078131864	0.385280895	0.305593672	0.786043657	0.060856609	0.492306075	-3.01606968	8.10E-05	0.004670777	DOWN
ENSG00000127578	WFIKKN1	WAP, follistatin/kazal, immunoglobulin, kunitz and netrin domain containing 1 [Source:HGNC Symbol;Acc:HGNC:30912]	GO:0032502|GO:0009987|GO:0005576|GO:0008152|GO:0005488|GO:0009892|GO:0048523|GO:0050794|GO:0071704|GO:0044237|GO:0030234|GO:0005515|GO:0048856|GO:0019222|GO:0004857|GO:0048468|GO:0007275|GO:0051098|GO:0061061|GO:0044092|GO:0050790|GO:0043086|GO:0048869|GO:0019538|GO:0031324|GO:0031323|GO:0060021|GO:0032268|GO:0051101|GO:0051100|GO:0030414|GO:0042692|GO:0032269|GO:0051346|GO:0006508|GO:0055001|GO:…	developmental process|cellular process|extracellular region|metabolic process|binding|negative regulation of metabolic process|negative regulation of cellular process|regulation of cellular process|organic substance metabolic process|cellular metabolic process|enzyme regulator activity|protein binding|anatomical structure development|regulation of metabolic process|enzyme inhibitor activity|cell …	-	-	-	-	16:629239-634116	3	2	2	21	14	22	0.024445975	0.017855218	0.012773078	0.146965291	0.099917537	0.176698088	0.01835809	0.141193639	-2.9431872	1.62E-07	3.10E-05	DOWN
ENSG00000262222	RP11-876N24.4	-	-	-	-	-	-	-	16:10940719-10943021	2	0	3	12	14	11	0.05243014	0	0.061628464	0.270125837	0.321392879	0.284168692	0.038019535	0.291895803	-2.940640687	8.46E-06	0.000855089	DOWN
ENSG00000047457	CP	ceruloplasmin (ferroxidase) [Source:HGNC Symbol;Acc:HGNC:2295]	GO:0032502|GO:0005623|GO:0016020|GO:0009987|GO:0005576|GO:0008152|GO:0050896|GO:0005488|GO:0003824|GO:1903561|GO:0016491|GO:0043229|GO:0043167|GO:0043227|GO:0071944|GO:0009605|GO:0031224|GO:0005615|GO:0005622|GO:0072562|GO:0005515|GO:0005886|GO:0048856|GO:0031090|GO:0031225|GO:0006810|GO:0035295|GO:0009991|GO:0007275|GO:0030324|GO:0048513|GO:0046658|GO:0031982|GO:0043231|GO:0051087|GO:0043169|GO:…	developmental process|cell|membrane|cellular process|extracellular region|metabolic process|response to stimulus|binding|catalytic activity|extracellular vesicle|oxidoreductase activity|intracellular organelle|ion binding|membrane-bounded organelle|cell periphery|response to external stimulus|intrinsic component of membrane|extracellular space|intracellular|blood microparticle|protein binding|pla…	K13624	ceruloplasmin[1.16.3.1]	hsa00860	Porphyrin and chlorophyll metabolism - Homo sapiens (human)	3:149162410-149222055	12	18	15	90	121	140	0.058669997	0.096398666	0.057477562	0.377879706	0.518090765	0.674605476	0.070848742	0.523525316	-2.885445165	2.22E-19	7.06E-16	DOWN
ENSG00000108825	PTGES3L-AARSD1	PTGES3L-AARSD1 readthrough [Source:HGNC Symbol;Acc:HGNC:43946]	GO:0005623|GO:0009987|GO:0008152|GO:0005488|GO:0003824|GO:0036094|GO:0097159|GO:0050794|GO:0043229|GO:0006807|GO:0071704|GO:0043167|GO:0044237|GO:0043227|GO:0016787|GO:0009058|GO:0016874|GO:0005622|GO:0005515|GO:0019222|GO:0006725|GO:1901360|GO:0006082|GO:0003676|GO:0034641|GO:0043168|GO:0016788|GO:0044281|GO:0001882|GO:0046483|GO:0043231|GO:0043169|GO:0005737|GO:0006520|GO:0006139|GO:0006450|GO:…	cell|cellular process|metabolic process|binding|catalytic activity|small molecule binding|organic cyclic compound binding|regulation of cellular process|intracellular organelle|nitrogen compound metabolic process|organic substance metabolic process|ion binding|cellular metabolic process|membrane-bounded organelle|hydrolase activity|biosynthetic process|ligase activity|intracellular|protein bindin…	-	-	-	-	17:42950526-42980528	6	8	12	37	96	53	0.085386228	0.124694932	0.133832593	0.452142233	1.196354227	0.743291936	0.114637917	0.797262799	-2.797971047	1.34E-10	5.96E-08	DOWN
ENSG00000270149	RP11-544M22.13	-	-	-	-	-	-	-	1:160997957-161038962	2	156	129	793	299	961	0.05166017	4.413555465	2.61126327	17.58900113	6.763136406	24.46242636	2.358826302	16.2715213	-2.786208051	0.000319094	0.013275372	DOWN
ENSG00000196126	HLA-DRB1	major histocompatibility complex, class II, DR beta 1 [Source:HGNC Symbol;Acc:HGNC:4948]	GO:0040011|GO:0032991|GO:0004871|GO:0002376|GO:0023052|GO:0005623|GO:0016020|GO:0009987|GO:0005576|GO:0050896|GO:0005488|GO:1903561|GO:0051716|GO:0002683|GO:0033218|GO:0004872|GO:0048523|GO:0051606|GO:0044877|GO:0008283|GO:0050794|GO:0045321|GO:0019882|GO:0043229|GO:0051050|GO:0006950|GO:0042175|GO:0006955|GO:0003823|GO:0009986|GO:0051641|GO:0038023|GO:0023051|GO:0016043|GO:0051707|GO:0007155|GO:…	locomotion|macromolecular complex|signal transducer activity|immune system process|signaling|cell|membrane|cellular process|extracellular region|response to stimulus|binding|extracellular vesicle|cellular response to stimulus|negative regulation of immune system process|amide binding|receptor activity|negative regulation of cellular process|detection of stimulus|macromolecular complex binding|cel…	-	-	-	-	6:32552990-32589848	0	3	1	15	9	5	0	0.091838234	0.021899423	0.359973297	0.220257271	0.137702635	0.037912552	0.239311068	-2.658139629	0.00031882	0.013275372	DOWN
ENSG00000253797	UTP14C	UTP14, U3 small nucleolar ribonucleoprotein, homolog C (yeast) [Source:HGNC Symbol;Acc:HGNC:20321]	GO:0032502|GO:0032991|GO:0000003|GO:0005623|GO:0009987|GO:0022414|GO:0008152|GO:0043229|GO:0006807|GO:0044702|GO:0051321|GO:0071704|GO:0019953|GO:0044237|GO:0043227|GO:0032504|GO:0005622|GO:0048856|GO:0048609|GO:0007049|GO:0006725|GO:1901360|GO:0007275|GO:0034641|GO:0046483|GO:0043231|GO:0030529|GO:0006139|GO:0007276|GO:0048869|GO:0022613|GO:0005730|GO:0048232|GO:0030684|GO:0042254|GO:0031981|GO:…	developmental process|macromolecular complex|reproduction|cell|cellular process|reproductive process|metabolic process|intracellular organelle|nitrogen compound metabolic process|single organism reproductive process|meiotic cell cycle|organic substance metabolic process|sexual reproduction|cellular metabolic process|membrane-bounded organelle|multicellular organism reproduction|intracellular|anat…	K14567	U3 small nucleolar RNA-associated protein 14[-]	hsa03008	Ribosome biogenesis in eukaryotes - Homo sapiens (human)	13:52024691-52033600	8	7	13	73	97	15	0.081427983	0.078045648	0.103710136	0.638117391	0.864685758	0.150479168	0.087727922	0.551094106	-2.651190693	1.25E-06	0.000174069	DOWN
ENSG00000188037	CLCN1	chloride channel, voltage-sensitive 1 [Source:HGNC Symbol;Acc:HGNC:2019]	GO:0032991|GO:0005215|GO:0023052|GO:0005623|GO:0016020|GO:0009987|GO:0005488|GO:0022857|GO:0050794|GO:0071944|GO:0031224|GO:0005515|GO:0005886|GO:0043234|GO:0042391|GO:0006810|GO:0050877|GO:0005887|GO:0003012|GO:0042383|GO:0022891|GO:0031226|GO:1902495|GO:0007154|GO:0055085|GO:0016021|GO:0006936|GO:0019227|GO:0001508|GO:0015267|GO:0006811|GO:0015075|GO:0019226|GO:0034765|GO:0034702|GO:0043269|GO:…	macromolecular complex|transporter activity|signaling|cell|membrane|cellular process|binding|transmembrane transporter activity|regulation of cellular process|cell periphery|intrinsic component of membrane|protein binding|plasma membrane|protein complex|regulation of membrane potential|transport|neurological system process|integral component of plasma membrane|muscle system process|sarcolemma|sub…	-	-	-	-	7:143316126-143352083	1	7	2	20	32	19	0.016306201	0.125076634	0.02556837	0.280173996	0.457152778	0.305474916	0.055650401	0.347600563	-2.642966422	2.03E-07	3.81E-05	DOWN
ENSG00000183273	CCDC60	coiled-coil domain containing 60 [Source:HGNC Symbol;Acc:HGNC:28610]	GO:0005488|GO:0005515	binding|protein binding	-	-	-	-	12:119334712-119541047	1	4	8	18	28	24	0.013542704	0.059368385	0.084950928	0.209428084	0.332224608	0.320467397	0.052620672	0.287373363	-2.449224753	4.57E-07	7.49E-05	DOWN
ENSG00000272808	RP11-66B24.7	-	-	-	-	-	-	-	15:100849831-100865457	326	54	187	1072	1076	914	3.6201818	0.656866461	1.627511574	10.22311276	10.46430942	10.00329213	1.968186612	10.2302381	-2.377900803	8.98E-09	2.48E-06	DOWN
ENSG00000179388	EGR3	early growth response 3 [Source:HGNC Symbol;Acc:HGNC:3240]	GO:0040011|GO:0032502|GO:0002376|GO:0023052|GO:0005623|GO:0048511|GO:0009987|GO:0008152|GO:0050896|GO:0001071|GO:0005488|GO:0051716|GO:0097159|GO:0003700|GO:0048523|GO:0008283|GO:0050794|GO:0045321|GO:0043229|GO:0006807|GO:0007623|GO:0071704|GO:0043167|GO:0044237|GO:0048870|GO:0009653|GO:0007155|GO:0043227|GO:0009605|GO:0009058|GO:0002684|GO:0050793|GO:0005622|GO:0002682|GO:0002520|GO:0048856|GO:…	locomotion|developmental process|immune system process|signaling|cell|rhythmic process|cellular process|metabolic process|response to stimulus|nucleic acid binding transcription factor activity|binding|cellular response to stimulus|organic cyclic compound binding|transcription factor activity, sequence-specific DNA binding|negative regulation of cellular process|cell proliferation|regulation of c…	K12497	early growth response protein 3[-]	hsa05203|hsa05161	Viral carcinogenesis - Homo sapiens (human)|Hepatitis B - Homo sapiens (human)	8:22687659-22693302	9	9	7	37	46	49	0.05551583	0.060809132	0.033838016	0.195991071	0.248488338	0.297883286	0.050054326	0.247454232	-2.305595039	2.40E-10	1.01E-07	DOWN
ENSG00000108924	HLF	hepatic leukemia factor [Source:HGNC Symbol;Acc:HGNC:4977]	GO:0032502|GO:0005623|GO:0048511|GO:0009987|GO:0008152|GO:0001071|GO:0005488|GO:0097159|GO:0003700|GO:0050794|GO:0043229|GO:0006807|GO:0071704|GO:0044237|GO:0043227|GO:0009058|GO:0005622|GO:0048856|GO:0019222|GO:0006725|GO:0009888|GO:1901360|GO:0007275|GO:0003676|GO:0048513|GO:0034641|GO:0046483|GO:0061061|GO:0043231|GO:0006139|GO:0048869|GO:0044249|GO:0031323|GO:0003677|GO:0010468|GO:0034645|GO:…	developmental process|cell|rhythmic process|cellular process|metabolic process|nucleic acid binding transcription factor activity|binding|organic cyclic compound binding|transcription factor activity, sequence-specific DNA binding|regulation of cellular process|intracellular organelle|nitrogen compound metabolic process|organic substance metabolic process|cellular metabolic process|membrane-bound…	-	-	-	-	17:55265012-55325065	7	1	3	15	18	20	0.0240131	0.00375802	0.008065117	0.04419031	0.05407452	0.067617483	0.011945412	0.055294104	-2.210669006	3.34E-05	0.002475996	DOWN
ENSG00000261324	RP11-174G6.5	-	-	-	-	-	-	-	12:14762504-14767931	11	11	20	62	66	58	0.114055627	0.124931956	0.162518682	0.552051013	0.599288331	0.592677361	0.133835422	0.581338902	-2.118919454	1.95E-12	1.37E-09	DOWN
ENSG00000279145	RP11-547D13.1	-	-	-	-	-	-	-	15:55171972-55178175	1	3	4	10	10	15	0.009667708	0.031785909	0.030318225	0.083059657	0.084699215	0.142979777	0.023923947	0.10357955	-2.114211846	0.000516127	0.018658505	DOWN
ENSG00000119535	CSF3R	colony stimulating factor 3 receptor [Source:HGNC Symbol;Acc:HGNC:2439]	GO:0040011|GO:0032502|GO:0004871|GO:0002376|GO:0023052|GO:0005623|GO:0016020|GO:0009987|GO:0005576|GO:0050896|GO:0005488|GO:0051716|GO:0004872|GO:0050794|GO:0006950|GO:0050900|GO:0038023|GO:0048870|GO:0009653|GO:0007155|GO:0071944|GO:0009605|GO:0031224|GO:0050793|GO:0002682|GO:0002520|GO:0005515|GO:0005886|GO:0048856|GO:0048646|GO:1903706|GO:0006935|GO:0045595|GO:0007275|GO:0048513|GO:0006952|GO:…	locomotion|developmental process|signal transducer activity|immune system process|signaling|cell|membrane|cellular process|extracellular region|response to stimulus|binding|cellular response to stimulus|receptor activity|regulation of cellular process|response to stress|leukocyte migration|signaling receptor activity|cell motility|anatomical structure morphogenesis|cell adhesion|cell periphery|re…	K05061	granulocyte colony-stimulating factor receptor[-]	hsa05200|hsa04151|hsa04060|hsa04630|hsa04640	Pathways in cancer - Homo sapiens (human)|PI3K-Akt signaling pathway - Homo sapiens (human)|Cytokine-cytokine receptor interaction - Homo sapiens (human)|Jak-STAT signaling pathway - Homo sapiens (human)|Hematopoietic cell lineage - Homo sapiens (human)	1:36466043-36483278	3	4	2	17	16	10	0.010109821	0.014768326	0.005282405	0.049201883	0.047225187	0.033215535	0.010053517	0.043214202	-2.103805197	0.000111043	0.006047313	DOWN
ENSG00000213402	PTPRCAP	protein tyrosine phosphatase, receptor type, C-associated protein [Source:HGNC Symbol;Acc:HGNC:9667]	GO:0005623|GO:0016020|GO:0050896|GO:0006950|GO:0071944|GO:0031224|GO:0005886|GO:0006952|GO:0016021	cell|membrane|response to stimulus|response to stress|cell periphery|intrinsic component of membrane|plasma membrane|defense response|integral component of membrane	-	-	-	-	11:67435510-67438067	9	0	4	27	25	7	0.392048324	0	0.136549342	1.010020427	0.953685627	0.300524517	0.176199222	0.754743524	-2.098778919	0.001436875	0.038682863	DOWN
ENSG00000152784	PRDM8	PR domain containing 8 [Source:HGNC Symbol;Acc:HGNC:13993]	GO:0032502|GO:0005623|GO:0009987|GO:0008152|GO:0005488|GO:0097159|GO:0043229|GO:0006807|GO:0071704|GO:0043167|GO:0044237|GO:0043227|GO:0009058|GO:0005622|GO:0005515|GO:0048856|GO:0006725|GO:0048468|GO:1901360|GO:0007275|GO:0003676|GO:0034641|GO:0046483|GO:0043231|GO:0043169|GO:0006139|GO:0048869|GO:0044249|GO:0003677|GO:0034645|GO:0046872|GO:0007417|GO:0021782|GO:0010467|GO:0007399|GO:0009059|GO:…	developmental process|cell|cellular process|metabolic process|binding|organic cyclic compound binding|intracellular organelle|nitrogen compound metabolic process|organic substance metabolic process|ion binding|cellular metabolic process|membrane-bounded organelle|biosynthetic process|intracellular|protein binding|anatomical structure development|cellular aromatic compound metabolic process|cell d…	-	-	-	-	4:80183879-80204329	5	9	9	34	33	33	0.023780226	0.046887731	0.03354953	0.138869643	0.137454017	0.154684964	0.034739162	0.143669542	-2.048119361	4.05E-08	9.57E-06	DOWN
ENSG00000129654	FOXJ1	forkhead box J1 [Source:HGNC Symbol;Acc:HGNC:3816]	GO:0040011|GO:0032502|GO:0000003|GO:0002376|GO:0005623|GO:0009987|GO:0022414|GO:0008152|GO:0050896|GO:0001071|GO:0005488|GO:0002683|GO:0097159|GO:0009892|GO:0003700|GO:0048523|GO:0008283|GO:0050794|GO:0045321|GO:0043229|GO:0006807|GO:0044702|GO:0071704|GO:0050900|GO:0006955|GO:0019953|GO:0044237|GO:0048870|GO:0009653|GO:0016043|GO:0007155|GO:0043227|GO:0002507|GO:0009893|GO:0032504|GO:0009058|GO:…	locomotion|developmental process|reproduction|immune system process|cell|cellular process|reproductive process|metabolic process|response to stimulus|nucleic acid binding transcription factor activity|binding|negative regulation of immune system process|organic cyclic compound binding|negative regulation of metabolic process|transcription factor activity, sequence-specific DNA binding|negative re…	-	-	-	-	17:76136333-76141299	21	26	31	111	127	89	0.447511084	0.606920708	0.517740958	2.031319804	2.370121722	1.869198015	0.524057583	2.09021318	-1.995852842	5.57E-15	9.43E-12	DOWN
ENSG00000133477	FAM83F	family with sequence similarity 83 member F [Source:HGNC Symbol;Acc:HGNC:25148]	-	-	-	-	-	-	22:39994949-40043529	3	2	3	9	12	12	0.009887198	0.00722156	0.007749125	0.025474795	0.034638221	0.038981598	0.008285961	0.033031538	-1.995103213	0.000761047	0.025082907	DOWN
ENSG00000272601	RP11-155G14.5	-	-	-	-	-	-	-	7:128466563-128469171	1	4	2	11	8	11	0.125014207	0.54803616	0.196024166	1.181373681	0.876181873	1.355800405	0.289691511	1.137785319	-1.973639057	0.001285074	0.036115848	DOWN
ENSG00000019582	CD74	CD74 molecule, major histocompatibility complex, class II invariant chain [Source:HGNC Symbol;Acc:HGNC:1697]	GO:0040011|GO:0032502|GO:0032991|GO:0004871|GO:0002376|GO:0007610|GO:0023052|GO:0005623|GO:0016020|GO:0009987|GO:0005576|GO:0008152|GO:0050896|GO:0005488|GO:1903561|GO:0051716|GO:0002683|GO:0033218|GO:0004872|GO:0048523|GO:0044877|GO:0008283|GO:0050794|GO:0045321|GO:0019882|GO:0040012|GO:0043229|GO:0006950|GO:0048520|GO:0042175|GO:0071704|GO:0050900|GO:0006955|GO:0003823|GO:0009986|GO:0051051|GO:…	locomotion|developmental process|macromolecular complex|signal transducer activity|immune system process|behavior|signaling|cell|membrane|cellular process|extracellular region|metabolic process|response to stimulus|binding|extracellular vesicle|cellular response to stimulus|negative regulation of immune system process|amide binding|receptor activity|negative regulation of cellular process|macromo…	K06505	CD74 antigen[-]	hsa05168|hsa05152|hsa04612	Herpes simplex infection - Homo sapiens (human)|Tuberculosis - Homo sapiens (human)|Antigen processing and presentation - Homo sapiens (human)	5:150401637-150412929	16	12	18	53	62	50	0.139028155	0.114217188	0.122578436	0.395484139	0.471795738	0.428181422	0.125274593	0.431820433	-1.785337662	3.43E-09	1.06E-06	DOWN
ENSG00000161896	IP6K3	inositol hexakisphosphate kinase 3 [Source:HGNC Symbol;Acc:HGNC:17269]	GO:0005623|GO:0009987|GO:0008152|GO:0005488|GO:0003824|GO:0036094|GO:0097159|GO:0043229|GO:0071704|GO:0043167|GO:0044237|GO:0043227|GO:0009058|GO:0005622|GO:0016740|GO:0044255|GO:0043647|GO:0043168|GO:0044281|GO:0001882|GO:0016772|GO:0019637|GO:0043231|GO:0005737|GO:0006629|GO:0000166|GO:0019538|GO:0005829|GO:0046486|GO:0035639|GO:0043412|GO:0006066|GO:0001883|GO:0036211|GO:0032549|GO:0032958|GO:…	cell|cellular process|metabolic process|binding|catalytic activity|small molecule binding|organic cyclic compound binding|intracellular organelle|organic substance metabolic process|ion binding|cellular metabolic process|membrane-bounded organelle|biosynthetic process|intracellular|transferase activity|cellular lipid metabolic process|inositol phosphate metabolic process|anion binding|small molec…	K07756	inositol-hexakisphosphate 5-kinase[2.7.4.21]	hsa04070	Phosphatidylinositol signaling system - Homo sapiens (human)	6:33721670-33746905	1	3	12	12	20	19	0.015212654	0.050016821	0.14313356	0.156830766	0.266557454	0.284988767	0.069454345	0.236125662	-1.765417991	0.001347118	0.037006442	DOWN
ENSG00000272971	RP11-284F21.11	-	-	-	-	-	-	-	1:156614742-156615288	7	7	5	27	14	27	0.720217412	0.788874564	0.403157563	2.385642398	1.261481737	2.737861251	0.637416513	2.128328462	-1.739412518	0.000145599	0.007316849	DOWN
ENSG00000138829	FBN2	fibrillin 2 [Source:HGNC Symbol;Acc:HGNC:3604]	GO:0032502|GO:0031012|GO:0005198|GO:0023052|GO:0009987|GO:0005576|GO:0050896|GO:0005488|GO:0051716|GO:0043205|GO:0005201|GO:0048523|GO:0050794|GO:0005578|GO:0097493|GO:0043167|GO:0023051|GO:0009653|GO:0016043|GO:0023057|GO:0050793|GO:0005515|GO:0048856|GO:0048646|GO:0045595|GO:0009888|GO:0007275|GO:0048513|GO:0043062|GO:0090287|GO:0070169|GO:0045597|GO:0043169|GO:0007423|GO:0071559|GO:0009887|GO:…	developmental process|extracellular matrix|structural molecule activity|signaling|cellular process|extracellular region|response to stimulus|binding|cellular response to stimulus|fibril|extracellular matrix structural constituent|negative regulation of cellular process|regulation of cellular process|proteinaceous extracellular matrix|structural molecule activity conferring elasticity|ion binding|…	-	-	-	-	5:128257909-128659185	10	10	7	24	40	32	0.031192929	0.034168972	0.017112186	0.064290009	0.109273287	0.098378407	0.027491362	0.090647234	-1.721284598	1.17E-05	0.001094765	DOWN
ENSG00000176678	FOXL1	forkhead box L1 [Source:HGNC Symbol;Acc:HGNC:3817]	GO:0032502|GO:0002376|GO:0023052|GO:0005623|GO:0009987|GO:0008152|GO:0050896|GO:0001071|GO:0005488|GO:0051716|GO:0097159|GO:0003700|GO:0050794|GO:0043229|GO:0006807|GO:0071704|GO:0044237|GO:0023051|GO:0009653|GO:0043227|GO:0009058|GO:0005622|GO:0002520|GO:0048856|GO:0019222|GO:0007507|GO:0048565|GO:0006725|GO:0009888|GO:0035295|GO:1901360|GO:0007275|GO:0003676|GO:0048513|GO:0034641|GO:0046483|GO:…	developmental process|immune system process|signaling|cell|cellular process|metabolic process|response to stimulus|nucleic acid binding transcription factor activity|binding|cellular response to stimulus|organic cyclic compound binding|transcription factor activity, sequence-specific DNA binding|regulation of cellular process|intracellular organelle|nitrogen compound metabolic process|organic sub…	-	-	-	-	16:86576368-86582160	6	6	9	20	18	29	0.079515548	0.087087431	0.093475769	0.227596018	0.208887821	0.378750806	0.086692916	0.271744882	-1.648266848	0.000204966	0.009504459	DOWN
ENSG00000116254	CHD5	chromodomain helicase DNA binding protein 5 [Source:HGNC Symbol;Acc:HGNC:16816]	GO:0032502|GO:0032991|GO:0000003|GO:0023052|GO:0005623|GO:0016020|GO:0009987|GO:0022414|GO:0008152|GO:0050896|GO:0005488|GO:0003824|GO:0036094|GO:0051716|GO:0032259|GO:0097159|GO:0048523|GO:0008283|GO:0050794|GO:0043229|GO:0006807|GO:0044702|GO:0071704|GO:0043167|GO:0019953|GO:0044237|GO:0003006|GO:0023051|GO:0000785|GO:0016043|GO:0043227|GO:0032504|GO:0016787|GO:0009058|GO:0005622|GO:0005515|GO:…	developmental process|macromolecular complex|reproduction|signaling|cell|membrane|cellular process|reproductive process|metabolic process|response to stimulus|binding|catalytic activity|small molecule binding|cellular response to stimulus|methylation|organic cyclic compound binding|negative regulation of cellular process|cell proliferation|regulation of cellular process|intracellular organelle|ni…	-	-	-	-	1:6101793-6180123	10	14	14	41	37	45	0.048419756	0.074257323	0.053129035	0.170488737	0.156896623	0.214746448	0.058602038	0.180710603	-1.624658408	1.16E-06	0.000164992	DOWN
ENSG00000131203	IDO1	indoleamine 2,3-dioxygenase 1 [Source:HGNC Symbol;Acc:HGNC:6059]	GO:0032502|GO:0009055|GO:0000003|GO:0002376|GO:0007610|GO:0005623|GO:0009987|GO:0022414|GO:0008152|GO:0050896|GO:0005488|GO:0003824|GO:0002683|GO:0097159|GO:0048523|GO:0008283|GO:0016491|GO:0050794|GO:0045321|GO:0043229|GO:0006807|GO:0006950|GO:0071704|GO:0009056|GO:0043167|GO:0006955|GO:0044237|GO:0051707|GO:0007155|GO:0002507|GO:0009607|GO:0009605|GO:0009058|GO:0002684|GO:0050793|GO:0005622|GO:…	developmental process|electron carrier activity|reproduction|immune system process|behavior|cell|cellular process|reproductive process|metabolic process|response to stimulus|binding|catalytic activity|negative regulation of immune system process|organic cyclic compound binding|negative regulation of cellular process|cell proliferation|oxidoreductase activity|regulation of cellular process|leukocy…	K00463	indoleamine 2,3-dioxygenase[1.13.11.52]	hsa01100|hsa00380|hsa05143	Metabolic pathways - Homo sapiens (human)|Tryptophan metabolism - Homo sapiens (human)|African trypanosomiasis - Homo sapiens (human)	8:39902275-39928444	2	16	5	32	24	24	0.016311768	0.142935951	0.031955831	0.224113674	0.171409251	0.192902705	0.063734517	0.196141877	-1.621750781	0.001074104	0.031956164	DOWN
ENSG00000263740	RN7SL4P	RNA, 7SL, cytoplasmic 4, pseudogene [Source:HGNC Symbol;Acc:HGNC:10039]	-	-	-	-	-	-	3:15738515-15738809	10	13	15	28	66	29	1.907738399	2.716741677	2.242793953	4.587418331	11.02690529	5.452727708	2.289091343	7.022350442	-1.617178961	7.38E-05	0.004418871	DOWN
ENSG00000183723	CMTM4	CKLF-like MARVEL transmembrane domain containing 4 [Source:HGNC Symbol;Acc:HGNC:19175]	GO:0040011|GO:0016020|GO:0005576|GO:0050896|GO:0005488|GO:0009605|GO:0031224|GO:0005615|GO:0005515|GO:0006935|GO:0005102|GO:0016021|GO:0005125	locomotion|membrane|extracellular region|response to stimulus|binding|response to external stimulus|intrinsic component of membrane|extracellular space|protein binding|chemotaxis|receptor binding|integral component of membrane|cytokine activity	-	-	-	-	16:66614750-66696707	573	632	419	2353	2385	791	2.667773581	3.22317322	1.528898905	9.407896096	9.72453075	3.629574901	2.473281902	7.587333916	-1.617166346	4.47E-07	7.41E-05	DOWN
ENSG00000105388	CEACAM5	carcinoembryonic antigen-related cell adhesion molecule 5 [Source:HGNC Symbol;Acc:HGNC:1817]	GO:0032502|GO:0005623|GO:0016020|GO:0009987|GO:0005576|GO:0005488|GO:1903561|GO:0048523|GO:0050794|GO:0043167|GO:0009986|GO:0007155|GO:0043227|GO:0008289|GO:0071944|GO:0031224|GO:0050793|GO:0005515|GO:0005886|GO:0048856|GO:0031225|GO:0042802|GO:0016337|GO:0045595|GO:0009897|GO:0016323|GO:0010941|GO:0045596|GO:0043168|GO:0005543|GO:0031982|GO:0098609|GO:0061061|GO:0005887|GO:0046983|GO:0060548|GO:…	developmental process|cell|membrane|cellular process|extracellular region|binding|extracellular vesicle|negative regulation of cellular process|regulation of cellular process|ion binding|cell surface|cell adhesion|membrane-bounded organelle|lipid binding|cell periphery|intrinsic component of membrane|regulation of developmental process|protein binding|plasma membrane|anatomical structure developm…	-	-	-	-	19:41708585-41729798	8	4	5	21	17	17	0.069811648	0.03824101	0.034195563	0.157379796	0.129924017	0.14621552	0.047416074	0.144506444	-1.607685725	0.000446313	0.016681186	DOWN
ENSG00000279086	RP11-667F14.1	-	-	-	-	-	-	-	7:116209234-116211511	3	5	18	22	21	32	0.074110581	0.135324996	0.348525254	0.466762212	0.454366008	0.779167345	0.185986944	0.566765188	-1.607549802	0.001108506	0.032466809	DOWN
ENSG00000158301	GPRASP2	G protein-coupled receptor associated sorting protein 2 [Source:HGNC Symbol;Acc:HGNC:25169]	GO:0005623|GO:0005488|GO:0033218|GO:0005622|GO:0005515|GO:0042277|GO:0005737|GO:0001540	cell|binding|amide binding|intracellular|protein binding|peptide binding|cytoplasm|beta-amyloid binding	-	-	-	-	X:102712176-102717733	17	10	11	52	58	14	0.119712431	0.077136711	0.060711019	0.31446556	0.357689592	0.097166586	0.085853387	0.256440579	-1.578677613	0.000968202	0.02953248	DOWN
ENSG00000184838	PRR16	proline rich 16 [Source:HGNC Symbol;Acc:HGNC:29654]	GO:0009987|GO:0008152|GO:0005488|GO:0050794|GO:0006807|GO:0071704|GO:0044237|GO:0016043|GO:0009893|GO:0009058|GO:0005515|GO:0019222|GO:0032535|GO:0034641|GO:0031325|GO:0044249|GO:0019538|GO:0031323|GO:0032268|GO:0010468|GO:0034645|GO:0006518|GO:0010628|GO:0008361|GO:0051247|GO:0032270|GO:0043603|GO:0044267|GO:0010467|GO:0031328|GO:0051246|GO:0009059|GO:0010557|GO:0045793|GO:0043043|GO:0045727|GO:…	cellular process|metabolic process|binding|regulation of cellular process|nitrogen compound metabolic process|organic substance metabolic process|cellular metabolic process|cellular component organization|positive regulation of metabolic process|biosynthetic process|protein binding|regulation of metabolic process|regulation of cellular component size|cellular nitrogen compound metabolic process|p…	-	-	-	-	5:120464278-120687332	5	6	8	23	14	21	0.055402917	0.072821484	0.069479455	0.218867166	0.135859522	0.229331836	0.065901285	0.194686174	-1.562771924	0.000686939	0.023176648	DOWN
ENSG00000272758	RP11-299J3.8	-	-	-	-	-	-	-	3:122416207-122443180	5	9	21	16	49	36	0.089019745	0.175521203	0.293026523	0.244631518	0.76401679	0.631709064	0.185855824	0.546785791	-1.556791856	0.001723106	0.044037237	DOWN
ENSG00000140481	CCDC33	coiled-coil domain containing 33 [Source:HGNC Symbol;Acc:HGNC:26552]	GO:0005488|GO:0005515	binding|protein binding	-	-	-	-	15:74236289-74336472	10	14	11	35	44	31	0.075887652	0.116382533	0.065426438	0.228099583	0.292425122	0.231863436	0.085898874	0.250796047	-1.545803478	5.90E-06	0.000629398	DOWN
ENSG00000142233	NTN5	netrin 5 [Source:HGNC Symbol;Acc:HGNC:25208]	GO:0005576|GO:0005488|GO:0005515	extracellular region|binding|protein binding	-	-	-	-	19:48661407-48673081	5	7	4	18	12	20	0.080420524	0.12332506	0.05042062	0.248632255	0.16903333	0.317042706	0.084722068	0.244902764	-1.531399341	0.00135869	0.037196152	DOWN
ENSG00000196167	COLCA1	colorectal cancer associated 1 [Source:HGNC Symbol;Acc:HGNC:33789]	-	-	-	-	-	-	11:111290787-111305045	13	26	17	39	54	77	0.037410858	0.081963468	0.038342968	0.096385077	0.136095799	0.218395437	0.052572432	0.150292104	-1.515390851	7.59E-05	0.004496778	DOWN
ENSG00000122877	EGR2	early growth response 2 [Source:HGNC Symbol;Acc:HGNC:3239]	GO:0040011|GO:0032502|GO:0007610|GO:0023052|GO:0005623|GO:0048511|GO:0009987|GO:0008152|GO:0050896|GO:0001071|GO:0005488|GO:0003824|GO:0051716|GO:0097159|GO:0003700|GO:0044877|GO:0007622|GO:0050794|GO:0043229|GO:0006807|GO:0071704|GO:0043167|GO:0044237|GO:0051641|GO:0023051|GO:0009653|GO:0016043|GO:0043227|GO:0044708|GO:0009605|GO:0009893|GO:0009058|GO:0016874|GO:0005622|GO:0005515|GO:0048856|GO:…	locomotion|developmental process|behavior|signaling|cell|rhythmic process|cellular process|metabolic process|response to stimulus|nucleic acid binding transcription factor activity|binding|catalytic activity|cellular response to stimulus|organic cyclic compound binding|transcription factor activity, sequence-specific DNA binding|macromolecular complex binding|rhythmic behavior|regulation of cellu…	K12496	early growth response protein 2[-]	hsa05166|hsa05203|hsa05161	HTLV-I infection - Homo sapiens (human)|Viral carcinogenesis - Homo sapiens (human)|Hepatitis B - Homo sapiens (human)	10:62811996-62919900	17	29	17	71	65	58	0.140800847	0.263101649	0.110351007	0.505005891	0.471474683	0.473444108	0.171417834	0.483308227	-1.495426341	7.27E-07	0.000113957	DOWN
ENSG00000244578	LINC01391	long intergenic non-protein coding RNA 1391 [Source:HGNC Symbol;Acc:HGNC:50666]	-	-	-	-	-	-	3:138935189-138944020	9	9	7	21	30	24	0.103668939	0.113553525	0.063188306	0.207724581	0.302618542	0.272456317	0.093470256	0.260933147	-1.481100966	0.000138614	0.007092206	DOWN
ENSG00000226777	KIAA0125	KIAA0125 [Source:HGNC Symbol;Acc:HGNC:19955]	-	-	-	-	-	-	14:105917979-105932642	26	43	18	74	110	83	0.131624376	0.238451792	0.071416797	0.321713868	0.487686559	0.414120256	0.147164321	0.407840228	-1.470576138	1.77E-05	0.001531702	DOWN
ENSG00000215559	ANKRD20A11P	ankyrin repeat domain 20 family member A11, pseudogene [Source:HGNC Symbol;Acc:HGNC:42024]	-	-	-	-	-	-	21:13909574-13980437	30	26	22	65	63	99	0.304107206	0.288702736	0.174777067	0.565834103	0.5592737	0.989052264	0.255862336	0.704720022	-1.46168241	7.90E-06	0.000804998	DOWN
ENSG00000274349	ZNF658	zinc finger protein 658 [Source:HGNC Symbol;Acc:HGNC:25226]	GO:0005623|GO:0009987|GO:0008152|GO:0050896|GO:0001071|GO:0005488|GO:0051716|GO:0097159|GO:0009892|GO:0003700|GO:0048523|GO:0050794|GO:0043229|GO:0006807|GO:0071704|GO:0043167|GO:0044237|GO:0043227|GO:0009058|GO:0005622|GO:0019222|GO:0006725|GO:1901360|GO:0003676|GO:0034641|GO:0046483|GO:0043231|GO:0043169|GO:0009890|GO:0006139|GO:0010035|GO:0044249|GO:0022613|GO:0031324|GO:0031323|GO:0003677|GO:…	cell|cellular process|metabolic process|response to stimulus|nucleic acid binding transcription factor activity|binding|cellular response to stimulus|organic cyclic compound binding|negative regulation of metabolic process|transcription factor activity, sequence-specific DNA binding|negative regulation of cellular process|regulation of cellular process|intracellular organelle|nitrogen compound me…	-	-	-	-	9:66856426-66932141	18	34	20	53	82	77	0.081995376	0.169651643	0.071400356	0.207329079	0.327118613	0.345685243	0.107682458	0.293377645	-1.445975691	1.70E-05	0.001483603	DOWN
ENSG00000002079	MYH16	myosin, heavy chain 16 pseudogene [Source:HGNC Symbol;Acc:HGNC:31038]	-	-	-	-	-	-	7:99238794-99311130	14	5	17	36	34	28	0.103537168	0.040508586	0.098532863	0.228637125	0.22020499	0.204080693	0.080859539	0.217640936	-1.428460051	9.03E-05	0.005060073	DOWN
ENSG00000164362	TERT	telomerase reverse transcriptase [Source:HGNC Symbol;Acc:HGNC:11730]	GO:0032502|GO:0032991|GO:0023052|GO:0005623|GO:0009987|GO:0008152|GO:0050896|GO:0005488|GO:0003824|GO:0051716|GO:0097159|GO:0009892|GO:0048523|GO:0008283|GO:0050794|GO:0043229|GO:0006807|GO:0006950|GO:0071704|GO:0043167|GO:0009628|GO:0044237|GO:0051641|GO:0023051|GO:0016043|GO:0043227|GO:0023057|GO:0009893|GO:0009058|GO:0032993|GO:0050793|GO:0005622|GO:1903829|GO:0005515|GO:0043234|GO:0016740|GO:…	developmental process|macromolecular complex|signaling|cell|cellular process|metabolic process|response to stimulus|binding|catalytic activity|cellular response to stimulus|organic cyclic compound binding|negative regulation of metabolic process|negative regulation of cellular process|cell proliferation|regulation of cellular process|intracellular organelle|nitrogen compound metabolic process|res…	K11126	telomerase reverse transcriptase[2.7.7.49]	hsa05166	HTLV-I infection - Homo sapiens (human)	5:1253147-1295069	11	9	8	33	24	24	0.093405846	0.08370889	0.053241725	0.240631031	0.178469409	0.200848154	0.076785487	0.206649531	-1.428280532	0.000120675	0.006433822	DOWN
ENSG00000185482	STAC3	SH3 and cysteine rich domain 3 [Source:HGNC Symbol;Acc:HGNC:28423]	GO:0032502|GO:0023052|GO:0005623|GO:0009987|GO:0050896|GO:0005488|GO:0051716|GO:0050794|GO:0043167|GO:0005622|GO:0005515|GO:0048856|GO:0042802|GO:0009888|GO:0048468|GO:0007275|GO:0048513|GO:0061061|GO:0043169|GO:0003012|GO:0007267|GO:0007154|GO:0007165|GO:0048869|GO:0006936|GO:0046872|GO:0042692|GO:0060537|GO:0055001|GO:0035556|GO:0030154|GO:0007517|GO:0050881|GO:0006941|GO:0055002|GO:0060538|GO:…	developmental process|signaling|cell|cellular process|response to stimulus|binding|cellular response to stimulus|regulation of cellular process|ion binding|intracellular|protein binding|anatomical structure development|identical protein binding|tissue development|cell development|multicellular organism development|animal organ development|muscle structure development|cation binding|muscle system …	-	-	-	-	12:57243453-57251193	6	4	12	21	17	20	0.083631137	0.061073866	0.1310817	0.251347772	0.207498759	0.274723236	0.091928901	0.244523256	-1.411381281	0.001575327	0.041342954	DOWN
ENSG00000272606	RP11-554J4.1	-	-	-	-	-	-	-	2:55617909-55618373	10	6	5	21	19	20	1.210285651	0.795398535	0.474252015	2.182671619	2.013898659	2.385661136	0.8266454	2.194077138	-1.408273742	0.000923779	0.028637568	DOWN
ENSG00000273259	SERPINA3	serpin peptidase inhibitor, clade A (alpha-1 antiproteinase, antitrypsin), member 3 [Source:EntrezGene;Acc:12]	-	-	-	-	-	-	14:94592058-94624646	28	80	97	222	240	105	0.440177569	1.377619222	1.195107084	2.997061232	3.304176655	1.626814315	1.004301292	2.642684067	-1.395811817	0.0001318	0.006910772	DOWN
ENSG00000162771	FAM71A	family with sequence similarity 71 member A [Source:HGNC Symbol;Acc:HGNC:26541]	GO:0005623|GO:0043229|GO:0043227|GO:0005622|GO:0043231|GO:0005634	cell|intracellular organelle|membrane-bounded organelle|intracellular|intracellular membrane-bounded organelle|nucleus	-	-	-	-	1:212624474-212626778	17	12	22	47	40	50	0.415072344	0.320947821	0.420981466	0.985486628	0.855318283	1.203180508	0.38566721	1.014661806	-1.395570551	1.01E-05	0.000993575	DOWN
ENSG00000196611	MMP1	matrix metallopeptidase 1 [Source:HGNC Symbol;Acc:HGNC:7155]	GO:0040011|GO:0031012|GO:0002376|GO:0009987|GO:0005576|GO:0008152|GO:0050896|GO:0005488|GO:0003824|GO:0050794|GO:0005578|GO:0006950|GO:0044089|GO:0071704|GO:0050900|GO:0009056|GO:0043167|GO:0044237|GO:0048870|GO:0016043|GO:0016787|GO:0016032|GO:0050817|GO:0051130|GO:0043062|GO:0051128|GO:0022607|GO:0043169|GO:0008233|GO:0009611|GO:0006928|GO:0044236|GO:0016477|GO:0019538|GO:0031334|GO:0043254|GO:…	locomotion|extracellular matrix|immune system process|cellular process|extracellular region|metabolic process|response to stimulus|binding|catalytic activity|regulation of cellular process|proteinaceous extracellular matrix|response to stress|positive regulation of cellular component biogenesis|organic substance metabolic process|leukocyte migration|catabolic process|ion binding|cellular metaboli…	K01388	matrix metalloproteinase-1 (interstitial collagenase)[3.4.24.7]	hsa05200|hsa05323|hsa03320|hsa05219	Pathways in cancer - Homo sapiens (human)|Rheumatoid arthritis - Homo sapiens (human)|PPAR signaling pathway - Homo sapiens (human)|Bladder cancer - Homo sapiens (human)	11:102789920-102798160	12	9	17	32	38	31	0.342817431	0.281635798	0.38062695	0.785080439	0.950723732	0.872842256	0.335026726	0.869548809	-1.375990822	6.46E-05	0.004018777	DOWN
ENSG00000266074	BAHCC1	BAH domain and coiled-coil containing 1 [Source:HGNC Symbol;Acc:HGNC:29279]	GO:0005488|GO:0044877|GO:0003682	binding|macromolecular complex binding|chromatin binding	-	-	-	-	17:81395475-81466332	21	29	42	83	74	87	0.064051418	0.096887909	0.100398674	0.217400564	0.197662509	0.261522187	0.087112667	0.22552842	-1.372354819	4.32E-07	7.21E-05	DOWN
ENSG00000252690	SCARNA15	small Cajal body-specific RNA 15 [Source:HGNC Symbol;Acc:HGNC:32572]	-	-	-	-	-	-	15:82752884-82757208	46	51	47	108	135	149	0.598574299	0.726944976	0.47932567	1.206875737	1.538444696	1.910878437	0.601614982	1.55206629	-1.367277778	7.11E-08	1.52E-05	DOWN
ENSG00000181449	SOX2	SRY-box 2 [Source:HGNC Symbol;Acc:HGNC:11195]	GO:0032502|GO:0040007|GO:0032991|GO:0023052|GO:0005623|GO:0009987|GO:0008152|GO:0050896|GO:0001071|GO:0005488|GO:0051716|GO:0097159|GO:0009892|GO:0003700|GO:0048523|GO:0008283|GO:0050794|GO:0043229|GO:0006807|GO:0006950|GO:0071704|GO:0044237|GO:0023051|GO:0009653|GO:0016043|GO:0007155|GO:0043227|GO:0023057|GO:0009893|GO:0009058|GO:0050793|GO:0048589|GO:0005622|GO:0005515|GO:0043234|GO:0048856|GO:…	developmental process|growth|macromolecular complex|signaling|cell|cellular process|metabolic process|response to stimulus|nucleic acid binding transcription factor activity|binding|cellular response to stimulus|organic cyclic compound binding|negative regulation of metabolic process|transcription factor activity, sequence-specific DNA binding|negative regulation of cellular process|cell prolifer…	K16796	transcription factor SOX2 (SOX group B)[-]	hsa04390|hsa04550	Hippo signaling pathway - Homo sapiens (human)|Signaling pathways regulating pluripotency of stem cells - Homo sapiens (human)	3:181711924-181714436	33	72	38	103	139	155	0.739047796	1.766298592	0.666968536	1.980929362	2.726199398	3.421163132	1.057438308	2.709430631	-1.357416213	5.96E-05	0.003817533	DOWN
ENSG00000101017	CD40	CD40 molecule, TNF receptor superfamily member 5 [Source:HGNC Symbol;Acc:HGNC:11919]	GO:0032502|GO:0032991|GO:0004871|GO:0002376|GO:0023052|GO:0005623|GO:0016020|GO:0009987|GO:0005576|GO:0008152|GO:0050896|GO:0005488|GO:1903561|GO:0051716|GO:0004872|GO:0008283|GO:0050794|GO:0045321|GO:0043229|GO:0006807|GO:0006950|GO:0071704|GO:0006955|GO:0009628|GO:0003823|GO:0009986|GO:0044237|GO:0051641|GO:0038023|GO:0023051|GO:0016043|GO:0051707|GO:0043227|GO:0071944|GO:0009607|GO:0009605|GO:…	developmental process|macromolecular complex|signal transducer activity|immune system process|signaling|cell|membrane|cellular process|extracellular region|metabolic process|response to stimulus|binding|extracellular vesicle|cellular response to stimulus|receptor activity|cell proliferation|regulation of cellular process|leukocyte activation|intracellular organelle|nitrogen compound metabolic pro…	K03160	tumor necrosis factor receptor superfamily member 5[-]	hsa04060|hsa05166|hsa05169|hsa05202|hsa04514|hsa05322|hsa05145|hsa04620|hsa04064|hsa05416|hsa05320|hsa05144|hsa04672|hsa05330|hsa05340|hsa05310	Cytokine-cytokine receptor interaction - Homo sapiens (human)|HTLV-I infection - Homo sapiens (human)|Epstein-Barr virus infection - Homo sapiens (human)|Transcriptional misregulation in cancer - Homo sapiens (human)|Cell adhesion molecules (CAMs) - Homo sapiens (human)|Systemic lupus erythematosus - Homo sapiens (human)|Toxoplasmosis - Homo sapiens (human)|Toll-like receptor signaling pathway - …	20:46118272-46129863	25	16	28	60	50	70	0.330970847	0.232039755	0.290528713	0.682156873	0.579716155	0.913352975	0.284513105	0.725075334	-1.349635792	1.03E-05	0.001005475	DOWN
ENSG00000147166	ITGB1BP2	integrin subunit beta 1 binding protein 2 [Source:HGNC Symbol;Acc:HGNC:6154]	GO:0032502|GO:0023052|GO:0005623|GO:0009987|GO:0050896|GO:0005488|GO:0051716|GO:0044877|GO:0050794|GO:0043229|GO:0043167|GO:0005622|GO:0005515|GO:0048856|GO:0030017|GO:0030018|GO:0007275|GO:0048513|GO:0005102|GO:0061061|GO:0043169|GO:0005737|GO:0032403|GO:0050839|GO:0031674|GO:0019904|GO:0007154|GO:0007165|GO:0046872|GO:0017124|GO:0005178|GO:0043292|GO:0007517|GO:0030016|GO:0005509|GO:0046914|GO:…	developmental process|signaling|cell|cellular process|response to stimulus|binding|cellular response to stimulus|macromolecular complex binding|regulation of cellular process|intracellular organelle|ion binding|intracellular|protein binding|anatomical structure development|sarcomere|Z disc|multicellular organism development|animal organ development|receptor binding|muscle structure development|ca…	-	-	-	-	X:71301734-71305371	12	13	14	35	32	37	0.190884776	0.226523119	0.174538943	0.47811942	0.445782104	0.580066794	0.197315613	0.501322773	-1.345234657	7.29E-05	0.004392924	DOWN
ENSG00000227199	ST7-AS1	ST7 antisense RNA 1 [Source:HGNC Symbol;Acc:HGNC:16000]	-	-	-	-	-	-	7:116952446-116954334	12	23	24	43	55	58	0.357517384	0.750616932	0.560410698	1.100172907	1.435048036	1.703045376	0.556181671	1.412755439	-1.344883637	2.68E-05	0.00213524	DOWN
ENSG00000211890	IGHA2	immunoglobulin heavy constant alpha 2 (A2m marker) [Source:HGNC Symbol;Acc:HGNC:5479]	GO:0005488|GO:0005515	binding|protein binding	-	-	-	-	14:105586889-105588395	14	8	20	38	39	31	0.735684266	0.460474748	0.823670778	1.714812837	1.79476409	1.605508164	0.673276597	1.705028363	-1.340524516	8.61E-05	0.004892896	DOWN
ENSG00000166250	CLMP	CXADR-like membrane protein [Source:HGNC Symbol;Acc:HGNC:24039]	GO:0032502|GO:0005623|GO:0016020|GO:0005576|GO:0030054|GO:0005488|GO:1903561|GO:0043229|GO:0009986|GO:0005911|GO:0043227|GO:0071944|GO:0031224|GO:0005622|GO:0005515|GO:0005886|GO:0048856|GO:0048565|GO:0035295|GO:0007275|GO:0005874|GO:0031982|GO:0005737|GO:0070062|GO:0016021|GO:0043296|GO:0055123|GO:0005881|GO:0005923|GO:0005856|GO:0015630	developmental process|cell|membrane|extracellular region|cell junction|binding|extracellular vesicle|intracellular organelle|cell surface|cell-cell junction|membrane-bounded organelle|cell periphery|intrinsic component of membrane|intracellular|protein binding|plasma membrane|anatomical structure development|digestive tract development|tube development|multicellular organism development|microtubu…	-	-	-	-	11:123069865-123195281	39	38	51	124	119	93	0.351011501	0.37464614	0.359748165	0.958422803	0.937975357	0.824954597	0.361801935	0.907117586	-1.326089448	7.15E-09	1.99E-06	DOWN
ENSG00000172780	RAB43	RAB43, member RAS oncogene family [Source:HGNC Symbol;Acc:HGNC:19983]	GO:0023052|GO:0005623|GO:0016020|GO:0009987|GO:0005576|GO:0050896|GO:0005488|GO:0003824|GO:0036094|GO:1903561|GO:0051716|GO:0097159|GO:0050794|GO:0043229|GO:0043167|GO:0051641|GO:0016043|GO:0043227|GO:0016787|GO:0005622|GO:0005515|GO:0012505|GO:0031090|GO:0016032|GO:0006810|GO:0043168|GO:0001882|GO:0031982|GO:0016817|GO:0022607|GO:0043231|GO:0005737|GO:0012506|GO:0030666|GO:0045184|GO:0008104|GO:…	signaling|cell|membrane|cellular process|extracellular region|response to stimulus|binding|catalytic activity|small molecule binding|extracellular vesicle|cellular response to stimulus|organic cyclic compound binding|regulation of cellular process|intracellular organelle|ion binding|cellular localization|cellular component organization|membrane-bounded organelle|hydrolase activity|intracellular|p…	-	-	-	-	3:129087569-129122801	77	146	541	660	601	563	0.597888168	1.24181302	3.292292297	4.400991382	4.086871916	4.308480467	1.710664495	4.265447921	-1.318140411	0.001944023	0.047075775	DOWN
ENSG00000280195	XX-FW83563B9.5	-	-	-	-	-	-	-	X:154396878-154398816	6	16	13	38	26	29	0.174163245	0.508716348	0.295726324	0.947170989	0.660896406	0.829579512	0.326201972	0.812548969	-1.316689257	0.000414396	0.015886018	DOWN
ENSG00000250208	FZD10-AS1	FZD10 antisense RNA 1 (head to head) [Source:HGNC Symbol;Acc:HGNC:48632]	-	-	-	-	-	-	12:130144315-130162256	8	17	11	36	33	28	0.030741913	0.071559643	0.03313093	0.118807	0.111061344	0.10604671	0.045144162	0.111971685	-1.310522615	0.000226967	0.010322532	DOWN
ENSG00000261326	LINC01355	long intergenic non-protein coding RNA 1355 [Source:HGNC Symbol;Acc:HGNC:50584]	-	-	-	-	-	-	1:23281309-23286752	22	29	13	58	58	58	0.211863991	0.305916445	0.098120011	0.479673655	0.489160715	0.550488144	0.205300149	0.506440838	-1.30265907	7.07E-05	0.004303271	DOWN
ENSG00000149781	FERMT3	fermitin family member 3 [Source:HGNC Symbol;Acc:HGNC:23151]	GO:0040011|GO:0032502|GO:0032991|GO:0023052|GO:0005623|GO:0016020|GO:0009987|GO:0005576|GO:0030054|GO:0050896|GO:0005488|GO:1903561|GO:0051716|GO:0042995|GO:0044877|GO:0050794|GO:0040012|GO:0043229|GO:0006950|GO:0048870|GO:0040017|GO:0009653|GO:0016043|GO:0007155|GO:0043227|GO:0005622|GO:0005515|GO:0043234|GO:0048856|GO:0051272|GO:0050817|GO:0016337|GO:0048468|GO:0034446|GO:0005102|GO:0030155|GO:…	locomotion|developmental process|macromolecular complex|signaling|cell|membrane|cellular process|extracellular region|cell junction|response to stimulus|binding|extracellular vesicle|cellular response to stimulus|cell projection|macromolecular complex binding|regulation of cellular process|regulation of locomotion|intracellular organelle|response to stress|cell motility|positive regulation of loc…	K17084	kindlin 3[-]	hsa04611	Platelet activation - Homo sapiens (human)	11:64206678-64223886	9	6	12	23	20	24	0.082188291	0.060013032	0.085884781	0.180370977	0.159943122	0.216002201	0.076028701	0.185438767	-1.286326828	0.001754425	0.044204662	DOWN
ENSG00000130054	FAM155B	family with sequence similarity 155 member B [Source:HGNC Symbol;Acc:HGNC:30701]	GO:0016020|GO:0031224|GO:0016021	membrane|intrinsic component of membrane|integral component of membrane	-	-	-	-	X:69505241-69532508	82	68	98	223	226	181	1.149983767	1.044627981	1.077146473	2.685714732	2.775709423	2.50174245	1.090586074	2.654388868	-1.283276103	8.22E-11	3.79E-08	DOWN
ENSG00000224281	SLC25A5-AS1	SLC25A5 antisense RNA 1 [Source:HGNC Symbol;Acc:HGNC:43438]	-	-	-	-	-	-	X:119466034-119469098	7	12	13	27	25	29	0.055432521	0.104092406	0.080682896	0.183614238	0.173372989	0.22633385	0.080069274	0.194440359	-1.280007072	0.000557152	0.019807436	DOWN
ENSG00000273154	RP4-583P15.15	-	GO:0002376|GO:0023052|GO:0016020|GO:0009987|GO:0050896|GO:0005488|GO:0051716|GO:0097159|GO:0050794|GO:0043167|GO:0006955|GO:0031224|GO:0002684|GO:0002682|GO:0002757|GO:0003676|GO:0043169|GO:0050776|GO:0007154|GO:0007165|GO:0050778|GO:0016021|GO:0046872|GO:0007166|GO:0002429|GO:0002764|GO:0002768|GO:0050851|GO:0050852|GO:0050853	immune system process|signaling|membrane|cellular process|response to stimulus|binding|cellular response to stimulus|organic cyclic compound binding|regulation of cellular process|ion binding|immune response|intrinsic component of membrane|positive regulation of immune system process|regulation of immune system process|immune response-activating signal transduction|nucleic acid binding|cation bin…	-	-	-	-	20:63708864-63739103	29	79	85	189	87	205	0.396716599	1.183816905	0.911321209	2.220352146	1.042290429	2.763907151	0.830618238	2.008849909	-1.274112323	0.001003866	0.030280499	DOWN
ENSG00000179869	ABCA13	ATP binding cassette subfamily A member 13 [Source:HGNC Symbol;Acc:HGNC:14638]	GO:0005215|GO:0005623|GO:0016020|GO:0009987|GO:0008152|GO:0005488|GO:0003824|GO:0036094|GO:0097159|GO:0022857|GO:0043229|GO:0043167|GO:0043227|GO:0016787|GO:0031224|GO:0005622|GO:0006810|GO:0043168|GO:0001882|GO:0016817|GO:0043231|GO:0055085|GO:0000166|GO:0016021|GO:0010876|GO:0016820|GO:0035639|GO:0001883|GO:0016818|GO:0006811|GO:0032549|GO:0006869|GO:0017076|GO:0015914|GO:0006820|GO:0015711|GO:…	transporter activity|cell|membrane|cellular process|metabolic process|binding|catalytic activity|small molecule binding|organic cyclic compound binding|transmembrane transporter activity|intracellular organelle|ion binding|membrane-bounded organelle|hydrolase activity|intrinsic component of membrane|intracellular|transport|anion binding|nucleoside binding|hydrolase activity, acting on acid anhydr…	K05647	ATP binding cassette, subfamily A (ABC1), member 13[-]	hsa02010	ABC transporters - Homo sapiens (human)	7:48171458-48647496	26	27	26	58	76	67	0.058448899	0.066488183	0.045808935	0.111971753	0.149624586	0.148443178	0.056915339	0.136679839	-1.263911032	3.99E-06	0.000464779	DOWN
ENSG00000215244	RP11-563J2.2	-	-	-	-	-	-	-	10:6277687-6335982	9	9	8	21	19	26	0.164136887	0.179786948	0.114350666	0.328886035	0.303455242	0.467325384	0.152758167	0.366555554	-1.262782348	0.001830045	0.045221887	DOWN
ENSG00000173917	HOXB2	homeobox B2 [Source:HGNC Symbol;Acc:HGNC:5113]	GO:0032502|GO:0005623|GO:0009987|GO:0008152|GO:0001071|GO:0005488|GO:0097159|GO:0003700|GO:0050794|GO:0043229|GO:0006807|GO:0071704|GO:0044237|GO:0009653|GO:0043227|GO:0009058|GO:0005622|GO:0048856|GO:0019222|GO:0006725|GO:0009888|GO:1901360|GO:0007275|GO:0003676|GO:0048513|GO:0048857|GO:0034641|GO:0030902|GO:0046483|GO:0007420|GO:0043231|GO:0005737|GO:0007389|GO:0060322|GO:0009887|GO:0048729|GO:…	developmental process|cell|cellular process|metabolic process|nucleic acid binding transcription factor activity|binding|organic cyclic compound binding|transcription factor activity, sequence-specific DNA binding|regulation of cellular process|intracellular organelle|nitrogen compound metabolic process|organic substance metabolic process|cellular metabolic process|anatomical structure morphogene…	-	-	-	-	17:48540894-48544989	98	54	86	201	192	200	1.769448256	1.068013868	1.216979001	3.116630384	3.035983939	3.558992914	1.351480375	3.237202413	-1.260207013	1.10E-07	2.18E-05	DOWN
ENSG00000167244	IGF2	insulin like growth factor 2 [Source:HGNC Symbol;Acc:HGNC:5466]	GO:0032502|GO:0000003|GO:0002376|GO:0007610|GO:0023052|GO:0005623|GO:0016020|GO:0009987|GO:0005576|GO:0022414|GO:0008152|GO:0050896|GO:0005488|GO:1903561|GO:0051716|GO:0002683|GO:0044877|GO:0008283|GO:0050794|GO:0045321|GO:0001909|GO:0043229|GO:0006807|GO:0006950|GO:0071704|GO:0006955|GO:0009628|GO:0044237|GO:0023051|GO:0016043|GO:0007155|GO:0043227|GO:0044708|GO:0071944|GO:0009605|GO:0009893|GO:…	developmental process|reproduction|immune system process|behavior|signaling|cell|membrane|cellular process|extracellular region|reproductive process|metabolic process|response to stimulus|binding|extracellular vesicle|cellular response to stimulus|negative regulation of immune system process|macromolecular complex binding|cell proliferation|regulation of cellular process|leukocyte activation|leuk…	K13769	insulin-like growth factor 2[-]	hsa05205	Proteoglycans in cancer - Homo sapiens (human)	11:2129112-2141238	72	91	63	213	195	178	0.410131784	0.567814522	0.281256394	1.041953146	0.972774435	0.999302016	0.419734233	1.004676532	-1.259183044	1.05E-07	2.10E-05	DOWN
ENSG00000139269	INHBE	inhibin beta E [Source:HGNC Symbol;Acc:HGNC:24029]	GO:0032502|GO:0040007|GO:0023052|GO:0009987|GO:0005576|GO:0008152|GO:0050896|GO:0005488|GO:0051716|GO:0050794|GO:0071704|GO:0044237|GO:0023051|GO:0009893|GO:0005615|GO:0005515|GO:0048856|GO:0019222|GO:0048468|GO:0010941|GO:0005102|GO:0031325|GO:0009966|GO:0010646|GO:0007154|GO:0007165|GO:0008219|GO:0048869|GO:0009967|GO:0019538|GO:0023014|GO:0031323|GO:0000165|GO:0032268|GO:0005126|GO:0007166|GO:…	developmental process|growth|signaling|cellular process|extracellular region|metabolic process|response to stimulus|binding|cellular response to stimulus|regulation of cellular process|organic substance metabolic process|cellular metabolic process|regulation of signaling|positive regulation of metabolic process|extracellular space|protein binding|anatomical structure development|regulation of met…	K04667	inhibin, beta[-]	hsa04060|hsa04550|hsa04350	Cytokine-cytokine receptor interaction - Homo sapiens (human)|Signaling pathways regulating pluripotency of stem cells - Homo sapiens (human)|TGF-beta signaling pathway - Homo sapiens (human)	12:57452323-57459280	10	11	20	34	30	35	0.106547298	0.128385206	0.167010868	0.311102706	0.279930745	0.367537249	0.133981124	0.319523567	-1.253892582	0.000381248	0.01506987	DOWN
ENSG00000111432	FZD10	frizzled class receptor 10 [Source:HGNC Symbol;Acc:HGNC:4039]	GO:0032502|GO:0004871|GO:0023052|GO:0005623|GO:0016020|GO:0009987|GO:0008152|GO:0050896|GO:0005488|GO:0051716|GO:0004872|GO:0009892|GO:0050794|GO:0006950|GO:0071704|GO:0009986|GO:0044237|GO:0038023|GO:0023051|GO:0016043|GO:0071944|GO:0009893|GO:0031224|GO:0005622|GO:0005515|GO:0005886|GO:0048856|GO:0019222|GO:0007275|GO:0031325|GO:0051128|GO:0033554|GO:0005887|GO:0004888|GO:0005737|GO:0032970|GO:…	developmental process|signal transducer activity|signaling|cell|membrane|cellular process|metabolic process|response to stimulus|binding|cellular response to stimulus|receptor activity|negative regulation of metabolic process|regulation of cellular process|response to stress|organic substance metabolic process|cell surface|cellular metabolic process|signaling receptor activity|regulation of signa…	K02842	frizzled 9/10[-]	hsa05200|hsa05166|hsa05205|hsa04390|hsa04310|hsa04550|hsa04916|hsa05217	Pathways in cancer - Homo sapiens (human)|HTLV-I infection - Homo sapiens (human)|Proteoglycans in cancer - Homo sapiens (human)|Hippo signaling pathway - Homo sapiens (human)|Wnt signaling pathway - Homo sapiens (human)|Signaling pathways regulating pluripotency of stem cells - Homo sapiens (human)|Melanogenesis - Homo sapiens (human)|Basal cell carcinoma - Homo sapiens (human)	12:130162459-130165740	29	37	48	112	88	83	0.2486808	0.347555729	0.322594692	0.824784034	0.66087142	0.701474156	0.306277073	0.729043203	-1.251166934	4.58E-07	7.49E-05	DOWN
ENSG00000165905	GYLTL1B	glycosyltransferase-like 1B [Source:HGNC Symbol;Acc:HGNC:16522]	GO:0005623|GO:0016020|GO:0009987|GO:0008152|GO:0005488|GO:0003824|GO:0043229|GO:0071704|GO:0043167|GO:0044237|GO:0043227|GO:0009058|GO:0031224|GO:0005622|GO:0012505|GO:0016740|GO:0031090|GO:0006486|GO:0043231|GO:0043169|GO:0005737|GO:0005975|GO:0042592|GO:0019725|GO:0016757|GO:0016021|GO:0044249|GO:0019538|GO:0005794|GO:0034645|GO:0046872|GO:0043412|GO:0008194|GO:0046716|GO:0006493|GO:0009100|GO:…	cell|membrane|cellular process|metabolic process|binding|catalytic activity|intracellular organelle|organic substance metabolic process|ion binding|cellular metabolic process|membrane-bounded organelle|biosynthetic process|intrinsic component of membrane|intracellular|endomembrane system|transferase activity|organelle membrane|protein glycosylation|intracellular membrane-bounded organelle|cation …	-	-	-	-	11:45921621-45929096	34	42	38	86	117	86	0.288001731	0.389707179	0.252271513	0.625595009	0.867945023	0.717965596	0.309993475	0.737168543	-1.249756662	9.23E-07	0.000139728	DOWN
ENSG00000142408	CACNG8	calcium channel, voltage-dependent, gamma subunit 8 [Source:HGNC Symbol;Acc:HGNC:13628]	GO:0032991|GO:0005215|GO:0045202|GO:0023052|GO:0005623|GO:0016020|GO:0009987|GO:0030054|GO:0050896|GO:0051716|GO:0022857|GO:0050794|GO:0060076|GO:0043229|GO:0023051|GO:0043227|GO:0071944|GO:0031224|GO:0016247|GO:0005622|GO:0005886|GO:0043234|GO:0097060|GO:0031090|GO:0050804|GO:0006810|GO:0098797|GO:0050877|GO:0031982|GO:0045211|GO:0005887|GO:0043231|GO:0005737|GO:0007267|GO:0012506|GO:0043235|GO:…	macromolecular complex|transporter activity|synapse|signaling|cell|membrane|cellular process|cell junction|response to stimulus|cellular response to stimulus|transmembrane transporter activity|regulation of cellular process|excitatory synapse|intracellular organelle|regulation of signaling|membrane-bounded organelle|cell periphery|intrinsic component of membrane|channel regulator activity|intrace…	K04873	voltage-dependent calcium channel gamma-8[-]	hsa04010|hsa04921|hsa04261|hsa05414|hsa05410|hsa04260|hsa05412	MAPK signaling pathway - Homo sapiens (human)|Oxytocin signaling pathway - Homo sapiens (human)|Adrenergic signaling in cardiomyocytes - Homo sapiens (human)|Dilated cardiomyopathy - Homo sapiens (human)|Hypertrophic cardiomyopathy (HCM) - Homo sapiens (human)|Cardiac muscle contraction - Homo sapiens (human)|Arrhythmogenic right ventricular cardiomyopathy (ARVC) - Homo sapiens (human)	19:53963040-53990215	23	22	24	56	52	64	0.147987228	0.155054455	0.121026158	0.309423666	0.293009748	0.405840451	0.141355947	0.336091288	-1.249520566	1.44E-05	0.001296341	DOWN
ENSG00000101443	WFDC2	WAP four-disulfide core domain 2 [Source:HGNC Symbol;Acc:HGNC:15939]	GO:0000003|GO:0009987|GO:0005576|GO:0022414|GO:0008152|GO:1903561|GO:0009892|GO:0048523|GO:0050794|GO:0044702|GO:0071704|GO:0019953|GO:0044237|GO:0043227|GO:0032504|GO:0005615|GO:0030234|GO:0048609|GO:0019222|GO:0004857|GO:0031982|GO:0044092|GO:0007276|GO:0070062|GO:0050790|GO:0043086|GO:0019538|GO:0031324|GO:0031323|GO:0032268|GO:0048232|GO:0030414|GO:0032269|GO:0051346|GO:0006508|GO:0044267|GO:…	reproduction|cellular process|extracellular region|reproductive process|metabolic process|extracellular vesicle|negative regulation of metabolic process|negative regulation of cellular process|regulation of cellular process|single organism reproductive process|organic substance metabolic process|sexual reproduction|cellular metabolic process|membrane-bounded organelle|multicellular organism repro…	-	-	-	-	20:45469706-45481532	28	16	24	49	58	60	0.700994527	0.43879048	0.470914505	1.053483412	1.27164378	1.480425838	0.536899837	1.268517677	-1.24041875	3.78E-05	0.002731493	DOWN
ENSG00000242689	CNTF	ciliary neurotrophic factor [Source:HGNC Symbol;Acc:HGNC:2169]	GO:0032502|GO:0040007|GO:0032991|GO:0023052|GO:0005623|GO:0009987|GO:0005576|GO:0008152|GO:0050896|GO:0005488|GO:0051716|GO:0048523|GO:0008283|GO:0050794|GO:0097058|GO:0071704|GO:0044237|GO:0023051|GO:0009653|GO:0009893|GO:0005615|GO:0050793|GO:0005622|GO:0005515|GO:0043234|GO:0048856|GO:0019222|GO:0008284|GO:0042127|GO:0045595|GO:0048468|GO:0010941|GO:0007275|GO:0045596|GO:0048513|GO:0005102|GO:…	developmental process|growth|macromolecular complex|signaling|cell|cellular process|extracellular region|metabolic process|response to stimulus|binding|cellular response to stimulus|negative regulation of cellular process|cell proliferation|regulation of cellular process|CRLF-CLCF1 complex|organic substance metabolic process|cellular metabolic process|regulation of signaling|anatomical structure …	K05420	ciliary neurotrophic factor[-]	hsa04060|hsa04630	Cytokine-cytokine receptor interaction - Homo sapiens (human)|Jak-STAT signaling pathway - Homo sapiens (human)	11:58622673-58625733	8	15	14	39	30	24	0.237706081	0.488250755	0.326039482	0.995198819	0.780672754	0.702862496	0.350665439	0.82624469	-1.236473844	0.000496434	0.018127352	DOWN
ENSG00000130711	PRDM12	PR domain containing 12 [Source:HGNC Symbol;Acc:HGNC:13997]	GO:0032502|GO:0005623|GO:0009987|GO:0008152|GO:0005488|GO:0003824|GO:0032259|GO:0097159|GO:0050794|GO:0043229|GO:0006807|GO:0071704|GO:0043167|GO:0044237|GO:0016043|GO:0043227|GO:0009893|GO:0009058|GO:0005622|GO:0005515|GO:0016740|GO:0048856|GO:0019222|GO:0006725|GO:0051130|GO:1901360|GO:0007275|GO:0016570|GO:0003676|GO:0034641|GO:0031325|GO:0046483|GO:0051128|GO:0043231|GO:0043169|GO:0006139|GO:…	developmental process|cell|cellular process|metabolic process|binding|catalytic activity|methylation|organic cyclic compound binding|regulation of cellular process|intracellular organelle|nitrogen compound metabolic process|organic substance metabolic process|ion binding|cellular metabolic process|cellular component organization|membrane-bounded organelle|positive regulation of metabolic process|…	-	-	-	-	9:130664594-130682981	11	11	19	34	29	34	0.250037942	0.273881526	0.338467676	0.663669019	0.577272863	0.761667117	0.287462381	0.667536333	-1.215473191	0.000504876	0.018330091	DOWN
ENSG00000248243	RP11-93K22.13	-	-	-	-	-	-	-	3:130089433-130094304	27	45	39	81	100	91	2.131170519	3.890850916	2.412678856	5.4905907	6.912688286	7.079237766	2.811566763	6.494172251	-1.207771346	4.57E-06	0.000519635	DOWN
ENSG00000262681	RP11-311F12.1	-	-	-	-	-	-	-	17:19719059-19722428	11	26	28	58	52	47	0.183707402	0.475631332	0.366479987	0.831813899	0.760521146	0.773573452	0.341939574	0.788636166	-1.205618471	0.000119822	0.00640179	DOWN
ENSG00000100604	CHGA	chromogranin A [Source:HGNC Symbol;Acc:HGNC:1929]	GO:0040011|GO:0000003|GO:0002376|GO:0023052|GO:0005623|GO:0048511|GO:0016020|GO:0009987|GO:0005576|GO:0022414|GO:0008152|GO:0050896|GO:0005488|GO:0031640|GO:0051716|GO:0048523|GO:0050794|GO:0045321|GO:0043229|GO:0006807|GO:0006950|GO:0044089|GO:0044702|GO:0071704|GO:0050900|GO:0006955|GO:0042698|GO:0051051|GO:0044237|GO:0051641|GO:0048870|GO:0023051|GO:0016043|GO:0051707|GO:0043227|GO:0009607|GO:…	locomotion|reproduction|immune system process|signaling|cell|rhythmic process|membrane|cellular process|extracellular region|reproductive process|metabolic process|response to stimulus|binding|killing of cells of other organism|cellular response to stimulus|negative regulation of cellular process|regulation of cellular process|leukocyte activation|intracellular organelle|nitrogen compound metabol…	-	-	-	-	14:92923080-92935293	11	12	17	47	31	19	0.120189079	0.143619632	0.145570781	0.440991396	0.296624053	0.204598808	0.136459831	0.314071419	-1.20261633	0.001851143	0.045350914	DOWN
ENSG00000144455	SUMF1	sulfatase modifying factor 1 [Source:HGNC Symbol;Acc:HGNC:20376]	GO:0005623|GO:0009987|GO:0008152|GO:0005488|GO:0003824|GO:0016491|GO:0043229|GO:0006807|GO:0071704|GO:0043167|GO:0044237|GO:0043227|GO:0005622|GO:0005515|GO:0012505|GO:0042802|GO:0044255|GO:0044281|GO:0043231|GO:0043169|GO:0005737|GO:0046983|GO:0006629|GO:0005783|GO:0019538|GO:0055114|GO:0006665|GO:0046872|GO:0043412|GO:0006643|GO:0036211|GO:0044267|GO:0005788|GO:0042803|GO:0006687|GO:0006664|GO:…	cell|cellular process|metabolic process|binding|catalytic activity|oxidoreductase activity|intracellular organelle|nitrogen compound metabolic process|organic substance metabolic process|ion binding|cellular metabolic process|membrane-bounded organelle|intracellular|protein binding|endomembrane system|identical protein binding|cellular lipid metabolic process|small molecule metabolic process|intr…	K13444	sulfatase modifying factor 1[-]	hsa04142	Lysosome - Homo sapiens (human)	3:3700814-4467281	194	287	332	674	667	613	1.136126214	1.841108345	1.52381904	3.389701326	3.420872498	3.538105878	1.5003512	3.449559901	-1.201112069	1.91E-11	1.05E-08	DOWN
ENSG00000121380	BCL2L14	BCL2-like 14 (apoptosis facilitator) [Source:HGNC Symbol;Acc:HGNC:16657]	GO:0023052|GO:0005623|GO:0016020|GO:0009987|GO:0050896|GO:0005488|GO:0051716|GO:0050794|GO:0043229|GO:0023051|GO:0005622|GO:0005515|GO:0012505|GO:0010941|GO:0010942|GO:0019899|GO:0005737|GO:0009966|GO:0010646|GO:0007154|GO:0007165|GO:0008219|GO:0009967|GO:2001235|GO:0005829|GO:0007166|GO:0019900|GO:0012501|GO:0043068|GO:0043067|GO:0097190|GO:0043065|GO:2001236|GO:2001238|GO:0042981|GO:0019901|GO:…	signaling|cell|membrane|cellular process|response to stimulus|binding|cellular response to stimulus|regulation of cellular process|intracellular organelle|regulation of signaling|intracellular|protein binding|endomembrane system|regulation of cell death|positive regulation of cell death|enzyme binding|cytoplasm|regulation of signal transduction|regulation of cell communication|cell communication|…	-	-	-	-	12:12049844-12211084	11	21	17	29	53	37	0.070247809	0.146897453	0.085082843	0.15903579	0.296405634	0.232869207	0.100742702	0.229436877	-1.187421967	0.000989951	0.02990832	DOWN
ENSG00000164099	PRSS12	protease, serine 12 [Source:HGNC Symbol;Acc:HGNC:9477]	GO:0045202|GO:0005623|GO:0016020|GO:0009987|GO:0005576|GO:0008152|GO:0003824|GO:0042995|GO:0004872|GO:0043083|GO:0071704|GO:0043227|GO:0071944|GO:0016787|GO:0005622|GO:0005886|GO:0006810|GO:0043195|GO:0032940|GO:0031982|GO:0008233|GO:0005737|GO:0043005|GO:0036477|GO:0044306|GO:0019538|GO:0038024|GO:0017171|GO:0016192|GO:0030424|GO:0031410|GO:0051604|GO:0006887|GO:0043679|GO:0030425|GO:0006508|GO:…	synapse|cell|membrane|cellular process|extracellular region|metabolic process|catalytic activity|cell projection|receptor activity|synaptic cleft|organic substance metabolic process|membrane-bounded organelle|cell periphery|hydrolase activity|intracellular|plasma membrane|transport|terminal bouton|secretion by cell|vesicle|peptidase activity|cytoplasm|neuron projection|somatodendritic compartment…	-	-	-	-	4:118280038-118353003	209	197	220	529	501	462	1.840175514	1.89998401	1.518115363	3.99985445	3.863094634	4.009027484	1.752758296	3.957325523	-1.174898681	8.95E-13	6.88E-10	DOWN
ENSG00000183484	GPR132	G protein-coupled receptor 132 [Source:HGNC Symbol;Acc:HGNC:17482]	GO:0004871|GO:0023052|GO:0005623|GO:0016020|GO:0009987|GO:0050896|GO:0051716|GO:0004872|GO:0048523|GO:0050794|GO:0038023|GO:0071944|GO:0031224|GO:0005886|GO:0051726|GO:0007049|GO:0022402|GO:0045786|GO:0004888|GO:0007154|GO:0007165|GO:0016021|GO:0007186|GO:1903047|GO:0044770|GO:0000278|GO:0007346|GO:0010564|GO:0045930|GO:0004930|GO:0010948|GO:0000086|GO:0044772|GO:1901990|GO:1901987|GO:1901991|GO:…	signal transducer activity|signaling|cell|membrane|cellular process|response to stimulus|cellular response to stimulus|receptor activity|negative regulation of cellular process|regulation of cellular process|signaling receptor activity|cell periphery|intrinsic component of membrane|plasma membrane|regulation of cell cycle|cell cycle|cell cycle process|negative regulation of cell cycle|transmembra…	-	-	-	-	14:105049389-105065445	201	296	303	591	637	645	0.857304422	1.382938516	1.012868559	2.164725619	2.379385412	2.711340713	1.084370499	2.418483914	-1.157245173	4.54E-10	1.80E-07	DOWN
ENSG00000224805	LINC00853	long intergenic non-protein coding RNA 853 [Source:HGNC Symbol;Acc:HGNC:43716]	-	-	-	-	-	-	1:47179250-47180339	7	12	21	30	33	27	0.596004424	1.119190207	1.401296279	2.193531669	2.460655653	2.26567338	1.038830303	2.306620234	-1.150820492	0.0015114	0.040035718	DOWN
ENSG00000135074	ADAM19	ADAM metallopeptidase domain 19 [Source:HGNC Symbol;Acc:HGNC:197]	GO:0032502|GO:0005623|GO:0016020|GO:0008152|GO:0005488|GO:0003824|GO:0043229|GO:0071704|GO:0043167|GO:0043227|GO:0016787|GO:0031224|GO:0005622|GO:0005515|GO:0012505|GO:0048856|GO:0007507|GO:0007275|GO:0048513|GO:0043231|GO:0043169|GO:0008233|GO:0005737|GO:0019904|GO:0016021|GO:0019538|GO:0005794|GO:0046872|GO:0072358|GO:0017124|GO:0006508|GO:0072359|GO:0008237|GO:0033619|GO:0004175|GO:0046914|GO:…	developmental process|cell|membrane|metabolic process|binding|catalytic activity|intracellular organelle|organic substance metabolic process|ion binding|membrane-bounded organelle|hydrolase activity|intrinsic component of membrane|intracellular|protein binding|endomembrane system|anatomical structure development|heart development|multicellular organism development|animal organ development|intrace…	-	-	-	-	5:157395534-157575775	767	551	641	1473	1726	1397	4.927094475	3.877204315	3.227181171	8.125946728	9.710058766	8.844563546	4.01049332	8.893523013	-1.148975321	2.49E-11	1.32E-08	DOWN
ENSG00000206535	LNP1	leukemia NUP98 fusion partner 1 [Source:HGNC Symbol;Acc:HGNC:28014]	-	-	-	-	-	-	3:100401193-100456319	8	23	20	48	44	29	0.083870216	0.26414221	0.164335209	0.432170025	0.40399119	0.299656236	0.170782545	0.378605817	-1.148536045	0.001309431	0.036518391	DOWN
ENSG00000167676	PLIN4	perilipin 4 [Source:HGNC Symbol;Acc:HGNC:29393]	GO:0005623|GO:0016020|GO:0043229|GO:0043227|GO:0071944|GO:0005622|GO:0005886|GO:0043231|GO:0005737|GO:0005811	cell|membrane|intracellular organelle|membrane-bounded organelle|cell periphery|intracellular|plasma membrane|intracellular membrane-bounded organelle|cytoplasm|lipid particle	-	-	-	-	19:4502180-4518465	20	22	42	47	69	70	0.121801283	0.146765644	0.200471414	0.245811782	0.368016043	0.420156206	0.156346114	0.344661344	-1.14043614	0.000296325	0.012596561	DOWN
ENSG00000152377	SPOCK1	sparc/osteonectin, cwcv and kazal-like domains proteoglycan (testican) 1 [Source:HGNC Symbol;Acc:HGNC:11251]	GO:0040011|GO:0032502|GO:0031012|GO:0040007|GO:0045202|GO:0023052|GO:0005623|GO:0009987|GO:0005576|GO:0008152|GO:0050896|GO:0005488|GO:0051716|GO:0042995|GO:0009892|GO:0048523|GO:0031594|GO:0050794|GO:0060076|GO:0043229|GO:0005578|GO:0016049|GO:0071704|GO:0043167|GO:0044237|GO:0048870|GO:0016043|GO:0007155|GO:0040008|GO:0005615|GO:0030234|GO:0050793|GO:0005622|GO:0005515|GO:0048856|GO:0019222|GO:…	locomotion|developmental process|extracellular matrix|growth|synapse|signaling|cell|cellular process|extracellular region|metabolic process|response to stimulus|binding|cellular response to stimulus|cell projection|negative regulation of metabolic process|negative regulation of cellular process|neuromuscular junction|regulation of cellular process|excitatory synapse|intracellular organelle|protei…	-	-	-	-	5:136975298-137598379	222	208	245	500	534	524	1.118532553	1.147970318	0.967458787	2.163423386	2.356257322	2.602027353	1.077987219	2.373902687	-1.138920723	5.53E-12	3.42E-09	DOWN
ENSG00000187775	DNAH17	dynein, axonemal, heavy chain 17 [Source:HGNC Symbol;Acc:HGNC:2946]	GO:0040011|GO:0032991|GO:0005623|GO:0009987|GO:0008152|GO:0005488|GO:0003824|GO:0036094|GO:0042995|GO:0097159|GO:0043229|GO:0043167|GO:0048870|GO:0016787|GO:0005622|GO:0043234|GO:0005929|GO:0001539|GO:0005930|GO:0043168|GO:0005874|GO:0001882|GO:0016817|GO:0006928|GO:0005875|GO:0000166|GO:0007017|GO:0005858|GO:0035639|GO:0001883|GO:0016818|GO:0032549|GO:0007018|GO:0030286|GO:0017076|GO:0005856|GO:…	locomotion|macromolecular complex|cell|cellular process|metabolic process|binding|catalytic activity|small molecule binding|cell projection|organic cyclic compound binding|intracellular organelle|ion binding|cell motility|hydrolase activity|intracellular|protein complex|cilium|cilium or flagellum-dependent cell motility|axoneme|anion binding|microtubule|nucleoside binding|hydrolase activity, acti…	K10408	dynein heavy chain, axonemal[-]	hsa05016	Huntington,s disease - Homo sapiens (human)	17:78423697-78577394	17	17	18	47	44	30	0.049013409	0.053688062	0.040673183	0.116370219	0.111097577	0.085245832	0.047791552	0.104237876	-1.125052084	0.00031265	0.013114762	DOWN
ENSG00000255337	RP11-315O6.1	-	-	-	-	-	-	-	11:102452919-102462008	30	37	37	90	81	69	2.439889028	3.296254694	2.358361986	6.285799566	5.769196346	5.530664061	2.698168569	5.861886658	-1.119384589	7.02E-06	0.000730418	DOWN
ENSG00000112769	LAMA4	laminin subunit alpha 4 [Source:HGNC Symbol;Acc:HGNC:6484]	GO:0040011|GO:0032502|GO:0031012|GO:0005198|GO:0009987|GO:0005576|GO:0005488|GO:0005604|GO:1903561|GO:0005201|GO:0050794|GO:0040012|GO:0005578|GO:0048870|GO:0016043|GO:0007155|GO:0043227|GO:0050793|GO:0005515|GO:0005605|GO:0048856|GO:0001568|GO:0007275|GO:0005102|GO:0043062|GO:0030155|GO:0031982|GO:0006928|GO:0051270|GO:0016477|GO:0070062|GO:0048869|GO:2000145|GO:0001944|GO:0072358|GO:0009790|GO:…	locomotion|developmental process|extracellular matrix|structural molecule activity|cellular process|extracellular region|binding|basement membrane|extracellular vesicle|extracellular matrix structural constituent|regulation of cellular process|regulation of locomotion|proteinaceous extracellular matrix|cell motility|cellular component organization|cell adhesion|membrane-bounded organelle|regulati…	K06241	laminin, alpha 4[-]	hsa05200|hsa04151|hsa04510|hsa05145|hsa05146|hsa05222|hsa04512|hsa05143	Pathways in cancer - Homo sapiens (human)|PI3K-Akt signaling pathway - Homo sapiens (human)|Focal adhesion - Homo sapiens (human)|Toxoplasmosis - Homo sapiens (human)|Amoebiasis - Homo sapiens (human)|Small cell lung cancer - Homo sapiens (human)|ECM-receptor interaction - Homo sapiens (human)|African trypanosomiasis - Homo sapiens (human)	6:112108760-112254939	13	18	25	39	45	41	0.037766195	0.057280872	0.056923459	0.097300566	0.114492102	0.117394459	0.050656842	0.109729042	-1.115116378	0.000316893	0.013248942	DOWN
ENSG00000275183	LENG9	leukocyte receptor cluster (LRC) member 9 [Source:HGNC Symbol;Acc:HGNC:16306]	GO:0005488|GO:0043167|GO:0043169|GO:0046872	binding|ion binding|cation binding|metal ion binding	-	-	-	-	19:54461796-54463711	63	132	125	251	230	247	1.850509183	4.247164877	2.87762052	6.331451789	5.916538461	7.150481966	2.99176486	6.466157405	-1.111911837	1.05E-05	0.0010144	DOWN
ENSG00000182986	ZNF320	zinc finger protein 320 [Source:HGNC Symbol;Acc:HGNC:13842]	GO:0005623|GO:0009987|GO:0008152|GO:0001071|GO:0005488|GO:0097159|GO:0003700|GO:0050794|GO:0043229|GO:0006807|GO:0071704|GO:0043167|GO:0044237|GO:0043227|GO:0009058|GO:0005622|GO:0005515|GO:0019222|GO:0006725|GO:1901360|GO:0003676|GO:0034641|GO:0046483|GO:0043231|GO:0043169|GO:0006139|GO:0044249|GO:0031323|GO:0003677|GO:0010468|GO:0034645|GO:0046872|GO:0051252|GO:0010467|GO:0009059|GO:0016070|GO:…	cell|cellular process|metabolic process|nucleic acid binding transcription factor activity|binding|organic cyclic compound binding|transcription factor activity, sequence-specific DNA binding|regulation of cellular process|intracellular organelle|nitrogen compound metabolic process|organic substance metabolic process|ion binding|cellular metabolic process|membrane-bounded organelle|biosynthetic p…	-	-	-	-	19:52863790-52897693	100	92	122	263	267	183	0.332070907	0.334650787	0.317512663	0.750001286	0.776474932	0.598916511	0.328078119	0.708464243	-1.110655664	3.21E-08	7.77E-06	DOWN
ENSG00000270882	HIST2H4A	histone cluster 2, H4a [Source:HGNC Symbol;Acc:HGNC:4794]	GO:0032502|GO:0032991|GO:0002376|GO:0023052|GO:0005623|GO:0016020|GO:0009987|GO:0005576|GO:0008152|GO:0050896|GO:0005488|GO:0003824|GO:1903561|GO:0051716|GO:0032259|GO:0002683|GO:0097159|GO:0009892|GO:0048523|GO:0032451|GO:0050794|GO:0043229|GO:0006807|GO:0006950|GO:0071704|GO:0044237|GO:0000785|GO:0016043|GO:0043227|GO:0009058|GO:0032993|GO:0050793|GO:0005622|GO:0002682|GO:0002520|GO:0005515|GO:…	developmental process|macromolecular complex|immune system process|signaling|cell|membrane|cellular process|extracellular region|metabolic process|response to stimulus|binding|catalytic activity|extracellular vesicle|cellular response to stimulus|methylation|negative regulation of immune system process|organic cyclic compound binding|negative regulation of metabolic process|negative regulation of…	K11254	histone H4[-]	hsa05203|hsa05034|hsa05322	Viral carcinogenesis - Homo sapiens (human)|Alcoholism - Homo sapiens (human)|Systemic lupus erythematosus - Homo sapiens (human)	1:149832659-149839767	50	71	76	191	109	147	0.764250099	1.188770856	0.910436317	2.507119164	1.459069847	2.214449938	0.954485757	2.060212983	-1.109997915	2.63E-05	0.002100173	DOWN
ENSG00000212743	RP11-563J2.3	-	-	-	-	-	-	-	10:6350316-6352762	10	14	14	29	25	32	0.229988896	0.352714697	0.25235749	0.572775814	0.503539775	0.725354806	0.278353694	0.600556799	-1.109381467	0.001600996	0.041886679	DOWN
ENSG00000111215	PRR4	proline rich 4 (lacrimal) [Source:HGNC Symbol;Acc:HGNC:18020]	GO:0005576|GO:0005615|GO:0050877|GO:0042592|GO:0048871|GO:0001894|GO:0007600|GO:0050953|GO:0001895|GO:0007601	extracellular region|extracellular space|neurological system process|homeostatic process|multicellular organismal homeostasis|tissue homeostasis|sensory perception|sensory perception of light stimulus|retina homeostasis|visual perception	-	-	-	-	12:10845849-11171613	12	23	18	36	49	37	0.108177213	0.227120837	0.127172918	0.278700708	0.386842395	0.328732391	0.154156989	0.331425165	-1.104282849	0.000732081	0.024413606	DOWN
ENSG00000106105	GARS	glycyl-tRNA synthetase [Source:HGNC Symbol;Acc:HGNC:4162]	GO:0005623|GO:0009987|GO:0005576|GO:0008152|GO:0005488|GO:0003824|GO:0036094|GO:1903561|GO:0042995|GO:0097159|GO:0043229|GO:0006807|GO:0071704|GO:0043167|GO:0044237|GO:0043227|GO:0009058|GO:0016874|GO:0005622|GO:0005515|GO:0012505|GO:0006725|GO:1901360|GO:0006082|GO:0034641|GO:0043168|GO:0044281|GO:0001882|GO:0031982|GO:0019637|GO:0046483|GO:0030141|GO:0043231|GO:0005737|GO:0006520|GO:0043005|GO:…	cell|cellular process|extracellular region|metabolic process|binding|catalytic activity|small molecule binding|extracellular vesicle|cell projection|organic cyclic compound binding|intracellular organelle|nitrogen compound metabolic process|organic substance metabolic process|ion binding|cellular metabolic process|membrane-bounded organelle|biosynthetic process|ligase activity|intracellular|prote…	K01880	glycyl-tRNA synthetase[6.1.1.14]	hsa00970	Aminoacyl-tRNA biosynthesis - Homo sapiens (human)	7:30594681-30634033	2836	2289	3675	7088	6743	5606	24.6271027	21.77333116	25.0112007	52.85751064	51.27974818	47.97827745	23.80387819	50.70517875	-1.090936464	6.29E-14	6.14E-11	DOWN
ENSG00000272269	RP11-500C11.3	-	-	-	-	-	-	-	6:17706257-17707344	15	13	27	42	37	39	0.775895443	0.736616539	1.094606728	1.865702762	1.676111628	1.988254493	0.86903957	1.843356294	-1.084841176	0.000748716	0.024790374	DOWN
ENSG00000269981	RP11-34P13.16	-	-	-	-	-	-	-	1:137682-137965	11	16	17	40	25	33	2.179908257	3.473242954	2.640264405	6.807213308	4.338597993	6.44502528	2.764471872	5.863612194	-1.084785797	0.001697367	0.043598957	DOWN
ENSG00000261008	LINC01572	long intergenic non-protein coding RNA 1572 [Source:HGNC Symbol;Acc:HGNC:51385]	-	-	-	-	-	-	16:72283301-72665009	11	15	17	38	31	27	0.117743238	0.175874274	0.142608424	0.349289568	0.290587771	0.284825048	0.145408645	0.308234129	-1.083913567	0.001102305	0.032466809	DOWN
ENSG00000029993	HMGB3	high mobility group box 3 [Source:HGNC Symbol;Acc:HGNC:5004]	GO:0032502|GO:0002376|GO:0005623|GO:0009987|GO:0008152|GO:0050896|GO:0005488|GO:0097159|GO:0048523|GO:0050794|GO:0043229|GO:0006807|GO:0006950|GO:0071704|GO:0006955|GO:0044237|GO:0016043|GO:0043227|GO:0009058|GO:0050793|GO:0005622|GO:0005515|GO:0048856|GO:0019222|GO:0045087|GO:0045595|GO:0006725|GO:1901360|GO:0007275|GO:0003676|GO:0045596|GO:0034641|GO:0006952|GO:0046483|GO:0043231|GO:0005737|GO:…	developmental process|immune system process|cell|cellular process|metabolic process|response to stimulus|binding|organic cyclic compound binding|negative regulation of cellular process|regulation of cellular process|intracellular organelle|nitrogen compound metabolic process|response to stress|organic substance metabolic process|immune response|cellular metabolic process|cellular component organi…	-	-	-	-	X:150980509-150990775	939	1157	1640	3177	2760	2284	10.89390114	14.70358511	14.91186122	31.65271076	28.04222912	26.11550106	13.50311583	28.60348031	-1.082898351	1.04E-11	6.00E-09	DOWN
ENSG00000130707	ASS1	argininosuccinate synthase 1 [Source:HGNC Symbol;Acc:HGNC:758]	GO:0032502|GO:0002376|GO:0005623|GO:0016020|GO:0009987|GO:0005576|GO:0008152|GO:0050896|GO:0005488|GO:0003824|GO:0036094|GO:1903561|GO:0051716|GO:0042995|GO:0015643|GO:0097159|GO:0048523|GO:0050794|GO:0043229|GO:0006807|GO:0006950|GO:0071704|GO:0043167|GO:0006955|GO:0044237|GO:0044297|GO:0051707|GO:0007155|GO:0043227|GO:0019867|GO:0009607|GO:0009605|GO:0009893|GO:0009058|GO:0016874|GO:0005622|GO:…	developmental process|immune system process|cell|membrane|cellular process|extracellular region|metabolic process|response to stimulus|binding|catalytic activity|small molecule binding|extracellular vesicle|cellular response to stimulus|cell projection|toxic substance binding|organic cyclic compound binding|negative regulation of cellular process|regulation of cellular process|intracellular organ…	K01940	argininosuccinate synthase[6.3.4.5]	hsa01100|hsa01230|hsa00250|hsa00220	Metabolic pathways - Homo sapiens (human)|Biosynthesis of amino acids - Homo sapiens (human)|Alanine, aspartate and glutamate metabolism - Homo sapiens (human)|Arginine biosynthesis - Homo sapiens (human)	9:130444929-130501274	722	634	942	1816	1655	1571	9.041766187	8.697157549	9.245643969	19.53024883	18.1509581	19.38995016	8.994855902	19.02371903	-1.080627238	1.01E-14	1.52E-11	DOWN
ENSG00000260729	RP11-106M3.2	-	GO:0008152|GO:0003824|GO:0071704|GO:0016787|GO:0016798|GO:0005975|GO:0004553	metabolic process|catalytic activity|organic substance metabolic process|hydrolase activity|hydrolase activity, acting on glycosyl bonds|carbohydrate metabolic process|hydrolase activity, hydrolyzing O-glycosyl compounds	-	-	-	-	15:72284727-72375981	13	25	18	35	51	41	0.167262627	0.352360202	0.18151361	0.386736741	0.574677632	0.519928088	0.233712146	0.49378082	-1.079138086	0.001331827	0.037006442	DOWN
ENSG00000214290	COLCA2	colorectal cancer associated 2 [Source:HGNC Symbol;Acc:HGNC:26978]	GO:0005623|GO:0005622|GO:0005737	cell|intracellular|cytoplasm	-	-	-	-	11:111298546-111308735	213	301	342	624	642	621	3.408439631	5.276128535	4.289166336	8.575065402	8.996992572	9.79383541	4.324578168	9.121964461	-1.076785135	8.37E-10	3.12E-07	DOWN
ENSG00000020181	ADGRA2	adhesion G protein-coupled receptor A2 [Source:HGNC Symbol;Acc:HGNC:17849]	GO:0040011|GO:0032502|GO:0004871|GO:0007610|GO:0023052|GO:0005623|GO:0016020|GO:0009987|GO:0050896|GO:0005488|GO:0051716|GO:0004872|GO:0048523|GO:0050794|GO:0040012|GO:0009986|GO:0050795|GO:0038023|GO:0048870|GO:0023051|GO:0040017|GO:0009653|GO:0071944|GO:0009605|GO:0023057|GO:0031224|GO:0050793|GO:0005515|GO:0005886|GO:0048856|GO:0048646|GO:0048514|GO:0051272|GO:0006935|GO:0045595|GO:0048468|GO:…	locomotion|developmental process|signal transducer activity|behavior|signaling|cell|membrane|cellular process|response to stimulus|binding|cellular response to stimulus|receptor activity|negative regulation of cellular process|regulation of cellular process|regulation of locomotion|cell surface|regulation of behavior|signaling receptor activity|cell motility|regulation of signaling|positive regul…	-	-	-	-	8:37784191-37844896	18	20	22	48	42	43	0.097653062	0.118850316	0.09353791	0.223625284	0.199541336	0.229906824	0.103347096	0.217691148	-1.07478489	0.000258706	0.011458018	DOWN
ENSG00000187486	KCNJ11	potassium channel, inwardly rectifying subfamily J, member 11 [Source:HGNC Symbol;Acc:HGNC:6257]	GO:0032991|GO:0005215|GO:0023052|GO:0005623|GO:0016020|GO:0009987|GO:0008152|GO:0030054|GO:0050896|GO:0005488|GO:0036094|GO:0051716|GO:0042995|GO:0097159|GO:0004872|GO:0022857|GO:0048523|GO:0050794|GO:0043229|GO:0051050|GO:0006950|GO:0043209|GO:0071704|GO:0043167|GO:0051051|GO:0044237|GO:0051641|GO:0023051|GO:0005911|GO:0044297|GO:0043227|GO:0071944|GO:0023057|GO:0031252|GO:0031224|GO:0005622|GO:…	macromolecular complex|transporter activity|signaling|cell|membrane|cellular process|metabolic process|cell junction|response to stimulus|binding|small molecule binding|cellular response to stimulus|cell projection|organic cyclic compound binding|receptor activity|transmembrane transporter activity|negative regulation of cellular process|regulation of cellular process|intracellular organelle|posi…	K05004	potassium inwardly-rectifying channel subfamily J member 11[-]	hsa04911|hsa04930	Insulin secretion - Homo sapiens (human)|Type II diabetes mellitus - Homo sapiens (human)	11:17385859-17389331	36	21	52	100	74	60	0.306420299	0.19579662	0.346886072	0.730958476	0.551613523	0.503326873	0.28303433	0.595299624	-1.072638931	0.000373857	0.014857437	DOWN
ENSG00000121895	TMEM156	transmembrane protein 156 [Source:HGNC Symbol;Acc:HGNC:26260]	GO:0016020|GO:0031224|GO:0016021	membrane|intrinsic component of membrane|integral component of membrane	-	-	-	-	4:38966744-39032922	33	30	47	99	83	59	0.497116464	0.495029382	0.554893877	1.280716122	1.09498575	0.875951102	0.515679908	1.083884324	-1.071663055	4.89E-05	0.003362079	DOWN
ENSG00000261556	SMG1P7	SMG1 pseudogene 7 [Source:HGNC Symbol;Acc:HGNC:49864]	-	-	-	-	-	-	16:70219574-70245616	43	27	42	76	84	83	0.421090993	0.28963488	0.322351894	0.639138524	0.720399051	0.801074453	0.344359256	0.720204009	-1.064491176	3.89E-05	0.002782436	DOWN
ENSG00000271888	RP11-560J1.2	-	-	-	-	-	-	-	6:15243923-15245000	12	28	29	57	55	40	0.626484544	1.601226008	1.186589049	2.555538799	2.514662096	2.058130664	1.138099867	2.37611052	-1.061974784	0.000816485	0.026429545	DOWN
ENSG00000164342	TLR3	toll-like receptor 3 [Source:HGNC Symbol;Acc:HGNC:11849]	GO:0032502|GO:0004871|GO:0000003|GO:0002376|GO:0023052|GO:0005623|GO:0016020|GO:0009987|GO:0022414|GO:0008152|GO:0050896|GO:0005488|GO:0051716|GO:0002683|GO:0097159|GO:0004872|GO:0048523|GO:0050794|GO:0045321|GO:0043229|GO:0006807|GO:0051050|GO:0006950|GO:0044702|GO:0042175|GO:0071704|GO:0006955|GO:0009628|GO:0044237|GO:0051641|GO:0038023|GO:0003006|GO:0023051|GO:0051707|GO:0043227|GO:0071944|GO:…	developmental process|signal transducer activity|reproduction|immune system process|signaling|cell|membrane|cellular process|reproductive process|metabolic process|response to stimulus|binding|cellular response to stimulus|negative regulation of immune system process|organic cyclic compound binding|receptor activity|negative regulation of cellular process|regulation of cellular process|leukocyte …	K05401	toll-like receptor 3[-]	hsa05168|hsa05164|hsa05161|hsa05160|hsa04620	Herpes simplex infection - Homo sapiens (human)|Influenza A - Homo sapiens (human)|Hepatitis B - Homo sapiens (human)|Hepatitis C - Homo sapiens (human)|Toll-like receptor signaling pathway - Homo sapiens (human)	4:186069152-186088069	18	38	33	65	65	66	0.095951209	0.221885046	0.137863681	0.29754792	0.303435354	0.346735271	0.151899979	0.315906182	-1.0563745	0.00029852	0.01262642	DOWN
ENSG00000026559	KCNG1	potassium channel, voltage gated modifier subfamily G, member 1 [Source:HGNC Symbol;Acc:HGNC:6248]	GO:0032991|GO:0005215|GO:0023052|GO:0005623|GO:0016020|GO:0009987|GO:0005488|GO:0022857|GO:0050794|GO:0043229|GO:0016043|GO:0043227|GO:0071944|GO:0031224|GO:0005622|GO:0005515|GO:0005886|GO:0043234|GO:0006810|GO:0098797|GO:0022607|GO:0005887|GO:0043231|GO:0007267|GO:0022891|GO:0031226|GO:1902495|GO:0007154|GO:0055085|GO:0071804|GO:0016021|GO:0015267|GO:0006811|GO:0015075|GO:0008076|GO:0034765|GO:…	macromolecular complex|transporter activity|signaling|cell|membrane|cellular process|binding|transmembrane transporter activity|regulation of cellular process|intracellular organelle|cellular component organization|membrane-bounded organelle|cell periphery|intrinsic component of membrane|intracellular|protein binding|plasma membrane|protein complex|transport|plasma membrane protein complex|cellul…	-	-	-	-	20:51003656-51023129	143	144	232	420	379	313	0.954452996	1.052816963	1.213603096	2.407375483	2.215357153	2.058960441	1.073624352	2.227231025	-1.052761913	1.16E-08	3.11E-06	DOWN
ENSG00000280649	AC245100.1	-	-	-	-	-	-	-	1:148458814-148459871	10	22	21	43	38	35	0.531930839	1.281910508	0.875479055	1.964297373	1.770251184	1.834907135	0.896440134	1.856485231	-1.050294692	0.001478764	0.03958658	DOWN
ENSG00000138131	LOXL4	lysyl oxidase like 4 [Source:HGNC Symbol;Acc:HGNC:17171]	GO:0032991|GO:0016020|GO:0005576|GO:0008152|GO:0005488|GO:0003824|GO:1903561|GO:0004872|GO:0016491|GO:0043167|GO:0043227|GO:0005615|GO:0005515|GO:0043234|GO:0006810|GO:0031982|GO:0043169|GO:0043235|GO:0070062|GO:0016638|GO:0038024|GO:0055114|GO:0016192|GO:0016641|GO:0046872|GO:0005044|GO:0046914|GO:0006897|GO:0005507|GO:0006898	macromolecular complex|membrane|extracellular region|metabolic process|binding|catalytic activity|extracellular vesicle|receptor activity|oxidoreductase activity|ion binding|membrane-bounded organelle|extracellular space|protein binding|protein complex|transport|vesicle|cation binding|receptor complex|extracellular exosome|oxidoreductase activity, acting on the CH-NH2 group of donors|cargo recept…	-	-	-	-	10:98247690-98268250	455	524	637	1173	1240	1079	7.009885349	8.843065819	7.691462493	15.5193471	16.73041912	16.38344749	7.848137887	16.21107124	-1.046557134	1.39E-13	1.26E-10	DOWN
ENSG00000279970	RP11-299G20.5	-	-	-	-	-	-	-	15:101299656-101301648	12	18	27	41	40	39	0.338861183	0.556771222	0.597557511	0.994275261	0.989216579	1.085409377	0.497729972	1.022967072	-1.039324537	0.001104563	0.032466809	DOWN
ENSG00000145476	CYP4V2	cytochrome P450 family 4 subfamily V member 2 [Source:HGNC Symbol;Acc:HGNC:23198]	GO:0005623|GO:0016020|GO:0009987|GO:0008152|GO:0050896|GO:0005488|GO:0003824|GO:0097159|GO:0016491|GO:0043229|GO:0042175|GO:0071704|GO:0043167|GO:0044237|GO:0043227|GO:0031224|GO:0005622|GO:0005789|GO:0012505|GO:0031090|GO:0044255|GO:0006082|GO:0050877|GO:0044281|GO:0043231|GO:0043169|GO:0005737|GO:0016705|GO:0004497|GO:0006629|GO:0005783|GO:0016021|GO:0055114|GO:0046872|GO:0020037|GO:0006631|GO:…	cell|membrane|cellular process|metabolic process|response to stimulus|binding|catalytic activity|organic cyclic compound binding|oxidoreductase activity|intracellular organelle|nuclear outer membrane-endoplasmic reticulum membrane network|organic substance metabolic process|ion binding|cellular metabolic process|membrane-bounded organelle|intrinsic component of membrane|intracellular|endoplasmic …	-	-	-	-	4:186191520-186213456	14	15	17	33	33	33	0.055880698	0.065584889	0.053179794	0.113113651	0.115354141	0.129814694	0.058215127	0.119427495	-1.036669032	0.001608807	0.041918172	DOWN
ENSG00000196136	SERPINA3	serpin peptidase inhibitor, clade A (alpha-1 antiproteinase, antitrypsin), member 3 [Source:HGNC Symbol;Acc:HGNC:16]	GO:0005623|GO:0009987|GO:0005576|GO:0008152|GO:0050896|GO:0005488|GO:1903561|GO:0097159|GO:0009892|GO:0048523|GO:0050794|GO:0043229|GO:0006950|GO:0071704|GO:0044237|GO:0043227|GO:0005615|GO:0030234|GO:0005622|GO:0072562|GO:0005515|GO:0019222|GO:0004857|GO:0003676|GO:0006952|GO:0031982|GO:0043231|GO:0042592|GO:0048871|GO:0044092|GO:0006629|GO:0070062|GO:0007586|GO:0050790|GO:0043086|GO:0019538|GO:…	cell|cellular process|extracellular region|metabolic process|response to stimulus|binding|extracellular vesicle|organic cyclic compound binding|negative regulation of metabolic process|negative regulation of cellular process|regulation of cellular process|intracellular organelle|response to stress|organic substance metabolic process|cellular metabolic process|membrane-bounded organelle|extracellu…	-	-	-	-	14:94612384-94624055	106	76	95	225	194	180	0.699447243	0.549332928	0.491297044	1.274997919	1.121086274	1.170600127	0.580025738	1.188894773	-1.035432206	1.13E-06	0.000161585	DOWN
ENSG00000124743	KLHL31	kelch like family member 31 [Source:HGNC Symbol;Acc:HGNC:21353]	GO:0032502|GO:0032991|GO:0005623|GO:0009987|GO:0008152|GO:0005488|GO:0003824|GO:0050794|GO:0006807|GO:0071704|GO:0044237|GO:0009058|GO:0005622|GO:0005515|GO:0043234|GO:0016740|GO:0048856|GO:0019222|GO:0006725|GO:0009888|GO:1901360|GO:0007275|GO:0048513|GO:0034641|GO:0046483|GO:0061061|GO:0006139|GO:0019787|GO:0000151|GO:0044249|GO:0019538|GO:0031323|GO:0010468|GO:0034645|GO:0043412|GO:0004842|GO:…	developmental process|macromolecular complex|cell|cellular process|metabolic process|binding|catalytic activity|regulation of cellular process|nitrogen compound metabolic process|organic substance metabolic process|cellular metabolic process|biosynthetic process|intracellular|protein binding|protein complex|transferase activity|anatomical structure development|regulation of metabolic process|cell…	-	-	-	-	6:53647901-53665708	27	21	36	59	62	56	0.198682607	0.16927396	0.207620431	0.372843469	0.399558185	0.406140792	0.191859	0.392847482	-1.033922874	0.000138348	0.007092206	DOWN
ENSG00000182180	MRPS16	mitochondrial ribosomal protein S16 [Source:HGNC Symbol;Acc:HGNC:14048]	GO:0032991|GO:0005198|GO:0005623|GO:0016020|GO:0009987|GO:0008152|GO:0005488|GO:0043229|GO:0006807|GO:0071704|GO:0044237|GO:0016043|GO:0003735|GO:0043227|GO:0009058|GO:0005622|GO:0005515|GO:0031090|GO:0019866|GO:0034641|GO:0005761|GO:0043231|GO:0006413|GO:0005737|GO:0030529|GO:0031966|GO:0044249|GO:0019538|GO:0006996|GO:0005740|GO:0034645|GO:0006518|GO:0007005|GO:0005840|GO:0005743|GO:0005759|GO:…	macromolecular complex|structural molecule activity|cell|membrane|cellular process|metabolic process|binding|intracellular organelle|nitrogen compound metabolic process|organic substance metabolic process|cellular metabolic process|cellular component organization|structural constituent of ribosome|membrane-bounded organelle|biosynthetic process|intracellular|protein binding|organelle membrane|org…	K02959	small subunit ribosomal protein S16[-]	hsa03010	Ribosome - Homo sapiens (human)	10:73248843-73252693	661	808	929	976	2115	1923	8.869965293	11.87692142	9.770269589	11.247248	24.85516955	25.43222573	10.17238543	20.51154776	-1.011778327	3.56E-05	0.002600069	DOWN
ENSG00000213397	HAUS7	HAUS augmin like complex subunit 7 [Source:HGNC Symbol;Acc:HGNC:32979]	GO:0032991|GO:0005623|GO:0016020|GO:0009987|GO:0005488|GO:0043229|GO:0016043|GO:0043227|GO:0071944|GO:0005622|GO:0005515|GO:0005886|GO:0043234|GO:0007049|GO:0022402|GO:0005874|GO:0022607|GO:0043231|GO:0019899|GO:0005737|GO:0005875|GO:0051301|GO:0007017|GO:0006996|GO:0031023|GO:0005730|GO:0005813|GO:1903047|GO:0007010|GO:0031996|GO:0005815|GO:0000278|GO:0031981|GO:0007051|GO:0006461|GO:0070925|GO:…	macromolecular complex|cell|membrane|cellular process|binding|intracellular organelle|cellular component organization|membrane-bounded organelle|cell periphery|intracellular|protein binding|plasma membrane|protein complex|cell cycle|cell cycle process|microtubule|cellular component assembly|intracellular membrane-bounded organelle|enzyme binding|cytoplasm|microtubule associated complex|cell divis…	-	-	-	-	X:153447666-153495516	221	201	283	588	468	428	1.887654003	1.880606171	1.894461463	4.313033313	3.500752349	3.602946714	1.887573879	3.805577459	-1.011582273	3.56E-09	1.09E-06	DOWN
ENSG00000124160	NCOA5	nuclear receptor coactivator 5 [Source:HGNC Symbol;Acc:HGNC:15909]	GO:0023052|GO:0005623|GO:0009987|GO:0005576|GO:0008152|GO:0050896|GO:0005488|GO:0051716|GO:0097159|GO:0048523|GO:0044877|GO:0050794|GO:0043229|GO:0006807|GO:0071704|GO:0044237|GO:0023051|GO:0043227|GO:0023057|GO:0009058|GO:0005615|GO:0005622|GO:0005515|GO:0019222|GO:0006725|GO:1901360|GO:0003676|GO:0034641|GO:0046483|GO:1900076|GO:0043231|GO:0010243|GO:0042592|GO:0009966|GO:0003682|GO:0010646|GO:…	signaling|cell|cellular process|extracellular region|metabolic process|response to stimulus|binding|cellular response to stimulus|organic cyclic compound binding|negative regulation of cellular process|macromolecular complex binding|regulation of cellular process|intracellular organelle|nitrogen compound metabolic process|organic substance metabolic process|cellular metabolic process|regulation o…	-	-	-	-	20:46060985-46089952	97	148	139	290	269	260	1.695376963	2.833530715	1.904049595	4.352785153	4.117478271	4.478688881	2.144319091	4.316317435	-1.009281363	9.98E-07	0.000147293	DOWN
ENSG00000072041	SLC6A15	solute carrier family 6 (neutral amino acid transporter), member 15 [Source:HGNC Symbol;Acc:HGNC:13621]	GO:0005215|GO:0005623|GO:0016020|GO:0009987|GO:0022857|GO:0005326|GO:0071944|GO:0031224|GO:0005886|GO:0006810|GO:0005887|GO:0022891|GO:0005328|GO:0031226|GO:0055085|GO:0016021|GO:0006836|GO:1903825|GO:0006811|GO:0015075|GO:0034220|GO:0098655|GO:0006820|GO:0015711|GO:0098656|GO:0015293|GO:0008509|GO:0006812|GO:0046942|GO:0046943|GO:0006865|GO:0005343|GO:0008324|GO:0015824|GO:0015804|GO:0015193|GO:…	transporter activity|cell|membrane|cellular process|transmembrane transporter activity|neurotransmitter transporter activity|cell periphery|intrinsic component of membrane|plasma membrane|transport|integral component of plasma membrane|substrate-specific transmembrane transporter activity|neurotransmitter:sodium symporter activity|intrinsic component of plasma membrane|transmembrane transport|int…	-	-	-	-	12:84859488-84913615	25	19	32	58	47	52	0.093790885	0.078081402	0.094091014	0.186868398	0.154424631	0.192272224	0.088654434	0.177855085	-1.004437528	0.000512952	0.018596711	DOWN
ENSG00000187098	MITF	microphthalmia-associated transcription factor [Source:HGNC Symbol;Acc:HGNC:7105]	GO:0040011|GO:0032502|GO:0032991|GO:0002376|GO:0005623|GO:0009987|GO:0008152|GO:0001071|GO:0005488|GO:0097159|GO:0009892|GO:0003700|GO:0048523|GO:0050794|GO:0043229|GO:0006807|GO:0044089|GO:0071704|GO:0050900|GO:0044237|GO:0048870|GO:0016043|GO:0043473|GO:0043227|GO:0009893|GO:0009058|GO:0050793|GO:0005622|GO:0002682|GO:0002520|GO:0005515|GO:0043234|GO:0048856|GO:0019222|GO:1903706|GO:0045595|GO:…	locomotion|developmental process|macromolecular complex|immune system process|cell|cellular process|metabolic process|nucleic acid binding transcription factor activity|binding|organic cyclic compound binding|negative regulation of metabolic process|transcription factor activity, sequence-specific DNA binding|negative regulation of cellular process|regulation of cellular process|intracellular org…	K09455	microphthalmia-associated transcription factor[-]	hsa05200|hsa04380|hsa04916|hsa05218	Pathways in cancer - Homo sapiens (human)|Osteoclast differentiation - Homo sapiens (human)|Melanogenesis - Homo sapiens (human)|Melanoma - Homo sapiens (human)	3:69739435-69968337	514	361	534	193	294	239	1.669317703	1.28426728	1.359210217	0.538279692	0.83619608	0.764995199	1.4375984	0.71315699	1.011369105	2.18E-07	4.04E-05	UP
ENSG00000167614	TTYH1	tweety family member 1 [Source:HGNC Symbol;Acc:HGNC:13476]	GO:0032991|GO:0005215|GO:0005623|GO:0016020|GO:0009987|GO:0005488|GO:0042995|GO:0022857|GO:0043229|GO:0042175|GO:0043167|GO:0016043|GO:0007155|GO:0043227|GO:0071944|GO:0031224|GO:0005622|GO:0005789|GO:0005886|GO:0043234|GO:0012505|GO:0031090|GO:0007049|GO:0016337|GO:0006810|GO:0022402|GO:0030868|GO:0022607|GO:0098609|GO:0043231|GO:0043169|GO:0005737|GO:0031589|GO:0022891|GO:1902495|GO:0055085|GO:…	macromolecular complex|transporter activity|cell|membrane|cellular process|binding|cell projection|transmembrane transporter activity|intracellular organelle|nuclear outer membrane-endoplasmic reticulum membrane network|ion binding|cellular component organization|cell adhesion|membrane-bounded organelle|cell periphery|intrinsic component of membrane|intracellular|endoplasmic reticulum membrane|pl…	-	-	-	-	19:54415219-54436900	44	46	81	32	31	24	0.223590639	0.256056954	0.322596271	0.13964862	0.137960316	0.120200593	0.267414622	0.132603176	1.011963019	0.000211639	0.009747679	UP
ENSG00000052802	MSMO1	methylsterol monooxygenase 1 [Source:HGNC Symbol;Acc:HGNC:10545]	GO:0005623|GO:0016020|GO:0009987|GO:0008152|GO:0005488|GO:0003824|GO:0016491|GO:0043229|GO:0042175|GO:0071704|GO:0043167|GO:0044237|GO:0043227|GO:0071944|GO:0009058|GO:0031224|GO:0005622|GO:0005789|GO:0005886|GO:0012505|GO:0031090|GO:0044255|GO:1901360|GO:0006082|GO:0044281|GO:0043231|GO:0043169|GO:0005737|GO:0016705|GO:0004497|GO:0006629|GO:0005783|GO:0016021|GO:0044249|GO:0055114|GO:0046872|GO:…	cell|membrane|cellular process|metabolic process|binding|catalytic activity|oxidoreductase activity|intracellular organelle|nuclear outer membrane-endoplasmic reticulum membrane network|organic substance metabolic process|ion binding|cellular metabolic process|membrane-bounded organelle|cell periphery|biosynthetic process|intrinsic component of membrane|intracellular|endoplasmic reticulum membran…	K07750	methylsterol monooxygenase[1.14.13.72]	hsa01100|hsa00100	Metabolic pathways - Homo sapiens (human)|Steroid biosynthesis - Homo sapiens (human)	4:165327623-165343160	1738	1210	2004	860	986	705	20.82024375	15.87791327	18.8149849	8.847292556	10.3442397	8.323571304	18.50438064	9.171701187	1.01260559	1.08E-10	4.91E-08	UP
ENSG00000122641	INHBA	inhibin beta A [Source:HGNC Symbol;Acc:HGNC:6066]	GO:0032502|GO:0040007|GO:0032991|GO:0000003|GO:0002376|GO:0023052|GO:0005623|GO:0048511|GO:0009987|GO:0005576|GO:0022414|GO:0008152|GO:0050896|GO:0005488|GO:0051716|GO:0002683|GO:0033218|GO:0009892|GO:0048523|GO:0008283|GO:0050794|GO:0045321|GO:0042562|GO:0006807|GO:0051050|GO:0006950|GO:0016049|GO:0044702|GO:0071704|GO:0042698|GO:0019953|GO:0051051|GO:0044237|GO:0051641|GO:0003006|GO:0023051|GO:…	developmental process|growth|macromolecular complex|reproduction|immune system process|signaling|cell|rhythmic process|cellular process|extracellular region|reproductive process|metabolic process|response to stimulus|binding|cellular response to stimulus|negative regulation of immune system process|amide binding|negative regulation of metabolic process|negative regulation of cellular process|cell…	K04667	inhibin, beta[-]	hsa04060|hsa04550|hsa04350	Cytokine-cytokine receptor interaction - Homo sapiens (human)|Signaling pathways regulating pluripotency of stem cells - Homo sapiens (human)|TGF-beta signaling pathway - Homo sapiens (human)	7:41685114-41703108	268	239	246	134	139	122	1.49349861	1.458947647	1.074425199	0.641285468	0.678377967	0.670060317	1.342290485	0.66324125	1.017091276	1.02E-07	2.08E-05	UP
ENSG00000144824	PHLDB2	pleckstrin homology-like domain, family B, member 2 [Source:HGNC Symbol;Acc:HGNC:29573]	GO:0040011|GO:0032502|GO:0005623|GO:0016020|GO:0009987|GO:0030054|GO:0050896|GO:0005488|GO:0040013|GO:0045178|GO:0030055|GO:0048523|GO:0050794|GO:0040012|GO:0043229|GO:0006950|GO:0044089|GO:0048870|GO:0009653|GO:0016043|GO:0007155|GO:0071944|GO:0009605|GO:0031252|GO:0031224|GO:0050793|GO:0005622|GO:0005515|GO:0005886|GO:0048856|GO:0048646|GO:0045595|GO:0009888|GO:0048468|GO:0051130|GO:0005938|GO:…	locomotion|developmental process|cell|membrane|cellular process|cell junction|response to stimulus|binding|negative regulation of locomotion|basal part of cell|cell-substrate junction|negative regulation of cellular process|regulation of cellular process|regulation of locomotion|intracellular organelle|response to stress|positive regulation of cellular component biogenesis|cell motility|anatomica…	-	-	-	-	3:111732497-111976517	1010	819	1103	523	552	442	2.004873028	1.780824601	1.715975098	0.891544355	0.959600401	0.864713997	1.833890909	0.905286251	1.018461872	1.11E-12	8.07E-10	UP
ENSG00000172005	MAL	mal, T-cell differentiation protein [Source:HGNC Symbol;Acc:HGNC:6817]	GO:0032502|GO:0005215|GO:0005198|GO:0023052|GO:0005623|GO:0016020|GO:0009987|GO:0050896|GO:0005488|GO:0051716|GO:0019898|GO:0022857|GO:0050794|GO:0043229|GO:0051641|GO:0045177|GO:0023051|GO:0016043|GO:0043227|GO:0008289|GO:0071944|GO:0031224|GO:0030234|GO:0019911|GO:0005622|GO:0005515|GO:0005886|GO:0012505|GO:0048856|GO:0006810|GO:0010941|GO:0016324|GO:0007275|GO:0008047|GO:0010942|GO:0051668|GO:…	developmental process|transporter activity|structural molecule activity|signaling|cell|membrane|cellular process|response to stimulus|binding|cellular response to stimulus|extrinsic component of membrane|transmembrane transporter activity|regulation of cellular process|intracellular organelle|cellular localization|apical part of cell|regulation of signaling|cellular component organization|membran…	-	-	-	-	2:95025677-95053996	77	105	111	53	52	47	1.833119054	2.738198112	2.071066894	1.083566315	1.084160856	1.102767569	2.21412802	1.090164913	1.022192248	9.73E-06	0.000972407	UP
ENSG00000137878	GCOM1	GRINL1A complex locus 1 [Source:HGNC Symbol;Acc:HGNC:26424]	GO:0032991|GO:0023052|GO:0005623|GO:0009987|GO:0050896|GO:0051716|GO:0050794|GO:0043229|GO:0043227|GO:0005622|GO:0043234|GO:0043231|GO:0007154|GO:0007165|GO:0031981|GO:1990234|GO:0005654|GO:0035556|GO:0005634|GO:0016591	macromolecular complex|signaling|cell|cellular process|response to stimulus|cellular response to stimulus|regulation of cellular process|intracellular organelle|membrane-bounded organelle|intracellular|protein complex|intracellular membrane-bounded organelle|cell communication|signal transduction|nuclear lumen|transferase complex|nucleoplasm|intracellular signal transduction|nucleus|DNA-directed …	-	-	-	-	15:57591908-57714745	179	78	142	59	76	68	1.201144471	0.573335958	0.746793372	0.339991278	0.44662591	0.449710138	0.8404246	0.412109109	1.028092041	0.000332362	0.013737283	UP
ENSG00000165685	TMEM52B	transmembrane protein 52B [Source:HGNC Symbol;Acc:HGNC:26438]	GO:0016020|GO:0005576|GO:1903561|GO:0043227|GO:0031224|GO:0031982|GO:0070062|GO:0016021	membrane|extracellular region|extracellular vesicle|membrane-bounded organelle|intrinsic component of membrane|vesicle|extracellular exosome|integral component of membrane	-	-	-	-	12:10170542-10191801	111	142	163	92	65	58	0.909452856	1.274427791	1.046681541	0.647322366	0.466395468	0.468343677	1.076854063	0.527353837	1.029979554	5.30E-06	0.000577285	UP
ENSG00000177034	MTX3	metaxin 3 [Source:HGNC Symbol;Acc:HGNC:24812]	GO:0005623|GO:0016020|GO:0009987|GO:0043229|GO:0051641|GO:0016043|GO:0043227|GO:0019867|GO:0005622|GO:0031090|GO:0006810|GO:0043231|GO:0005737|GO:0031966|GO:0045184|GO:0008104|GO:0051649|GO:0006996|GO:0005740|GO:0072594|GO:0007005|GO:0005741|GO:0015031|GO:0046907|GO:0005739|GO:0034613|GO:0006626|GO:0033365|GO:0006839|GO:0006605|GO:0072655|GO:0006886|GO:0070585	cell|membrane|cellular process|intracellular organelle|cellular localization|cellular component organization|membrane-bounded organelle|outer membrane|intracellular|organelle membrane|transport|intracellular membrane-bounded organelle|cytoplasm|mitochondrial membrane|establishment of protein localization|protein localization|establishment of localization in cell|organelle organization|mitochondri…	-	-	-	-	5:79976731-79991262	481	206	387	98	271	175	2.216703191	1.039921414	1.397794846	0.387849117	1.093749011	0.794850588	1.55147315	0.758816239	1.031816272	0.001790343	0.044544428	UP
ENSG00000147408	CSGALNACT1	chondroitin sulfate N-acetylgalactosaminyltransferase 1 [Source:HGNC Symbol;Acc:HGNC:24290]	GO:0032502|GO:0005623|GO:0016020|GO:0009987|GO:0008152|GO:0005488|GO:0003824|GO:0008283|GO:0043229|GO:0006807|GO:0071704|GO:0043167|GO:0044237|GO:0009653|GO:0016043|GO:0043227|GO:0009058|GO:0031224|GO:0005622|GO:0012505|GO:0016740|GO:0048856|GO:0031090|GO:0044262|GO:0031228|GO:0006725|GO:0009888|GO:1901360|GO:0006082|GO:0007275|GO:0048513|GO:0034641|GO:0043062|GO:0044281|GO:0046483|GO:0043231|GO:…	developmental process|cell|membrane|cellular process|metabolic process|binding|catalytic activity|cell proliferation|intracellular organelle|nitrogen compound metabolic process|organic substance metabolic process|ion binding|cellular metabolic process|anatomical structure morphogenesis|cellular component organization|membrane-bounded organelle|biosynthetic process|intrinsic component of membrane|…	K00746	chondroitin sulfate N-acetylgalactosaminyltransferase 1/2[2.4.1.175]	hsa01100|hsa00532	Metabolic pathways - Homo sapiens (human)|Glycosaminoglycan biosynthesis - chondroitin sulfate / dermatan sulfate - Homo sapiens (human)	8:19404161-19758029	27	30	46	20	17	15	0.14181284	0.172601939	0.189358664	0.090210013	0.078196919	0.077648093	0.167924481	0.082018342	1.033794089	0.000852734	0.027019867	UP
ENSG00000121454	LHX4	LIM homeobox 4 [Source:HGNC Symbol;Acc:HGNC:21734]	GO:0040011|GO:0032502|GO:0000003|GO:0005623|GO:0009987|GO:0022414|GO:0008152|GO:0050896|GO:0005488|GO:0097159|GO:0048523|GO:0050794|GO:0043229|GO:0006807|GO:0044702|GO:0071704|GO:0043167|GO:0044237|GO:0003006|GO:0009653|GO:0016043|GO:0043227|GO:0009605|GO:0009058|GO:0005622|GO:0005515|GO:0048856|GO:0019222|GO:0001890|GO:0006935|GO:0006725|GO:0048468|GO:1901360|GO:0010941|GO:0007275|GO:0003676|GO:…	locomotion|developmental process|reproduction|cell|cellular process|reproductive process|metabolic process|response to stimulus|binding|organic cyclic compound binding|negative regulation of cellular process|regulation of cellular process|intracellular organelle|nitrogen compound metabolic process|single organism reproductive process|organic substance metabolic process|ion binding|cellular metabo…	-	-	-	-	1:180230286-180278982	104	58	78	45	44	35	0.862521772	0.526910624	0.506990479	0.320499654	0.319573343	0.286078949	0.632140959	0.308717315	1.033959892	0.000187242	0.008931997	UP
ENSG00000184368	MAP7D2	MAP7 domain containing 2 [Source:HGNC Symbol;Acc:HGNC:25899]	GO:0005198|GO:0005623|GO:0009987|GO:0043229|GO:0016043|GO:0005622|GO:0007017|GO:0006996|GO:0007010|GO:0000226|GO:0005856|GO:0015630	structural molecule activity|cell|cellular process|intracellular organelle|cellular component organization|intracellular|microtubule-based process|organelle organization|cytoskeleton organization|microtubule cytoskeleton organization|cytoskeleton|microtubule cytoskeleton	-	-	-	-	X:20006713-20116917	21	30	33	16	13	14	0.168047316	0.262964563	0.206962142	0.109950267	0.091101125	0.110415947	0.212658007	0.103822446	1.034416792	0.001876543	0.045791263	UP
ENSG00000171617	ENC1	ectodermal-neural cortex 1 (with BTB domain) [Source:HGNC Symbol;Acc:HGNC:3345]	GO:0032502|GO:0032991|GO:0005623|GO:0009987|GO:0008152|GO:0005488|GO:0009892|GO:0048523|GO:0050794|GO:0043229|GO:0006807|GO:0071704|GO:0009056|GO:0044237|GO:0044297|GO:0000785|GO:0016043|GO:0043227|GO:0009058|GO:0050793|GO:0005622|GO:0005515|GO:0043234|GO:0048856|GO:0019222|GO:0045595|GO:0048468|GO:0043025|GO:0051130|GO:0007275|GO:0034641|GO:0051128|GO:0045597|GO:0043231|GO:0005737|GO:0009890|GO:…	developmental process|macromolecular complex|cell|cellular process|metabolic process|binding|negative regulation of metabolic process|negative regulation of cellular process|regulation of cellular process|intracellular organelle|nitrogen compound metabolic process|organic substance metabolic process|catabolic process|cellular metabolic process|cell body|chromatin|cellular component organization|m…	-	-	-	-	5:74627406-74641424	2675	1852	1368	1257	509	1305	13.16663519	9.985362168	5.277242612	5.313271311	2.194090647	6.33061752	9.476413324	4.612659826	1.038742224	0.001672543	0.043169457	UP
ENSG00000126709	IFI6	interferon, alpha-inducible protein 6 [Source:HGNC Symbol;Acc:HGNC:4054]	GO:0002376|GO:0023052|GO:0005623|GO:0016020|GO:0009987|GO:0008152|GO:0050896|GO:0005488|GO:0051716|GO:0009892|GO:0048523|GO:0050794|GO:0043229|GO:0006950|GO:0071704|GO:0006955|GO:0044237|GO:0023051|GO:0016043|GO:0043227|GO:0071944|GO:0023057|GO:0031224|GO:0005622|GO:0005515|GO:0005886|GO:0019222|GO:0042391|GO:0045087|GO:0010941|GO:0006952|GO:0043231|GO:0005737|GO:0051902|GO:0003254|GO:0042592|GO:…	immune system process|signaling|cell|membrane|cellular process|metabolic process|response to stimulus|binding|cellular response to stimulus|negative regulation of metabolic process|negative regulation of cellular process|regulation of cellular process|intracellular organelle|response to stress|organic substance metabolic process|immune response|cellular metabolic process|regulation of signaling|c…	-	-	-	-	1:27666061-27672218	853	853	1180	532	468	460	23.59031674	25.84077893	25.57624468	12.63491287	11.33486842	12.53796517	25.00244679	12.16924882	1.03882917	5.70E-14	5.79E-11	UP
ENSG00000187079	TEAD1	TEA domain family member 1 (SV40 transcriptional enhancer factor) [Source:HGNC Symbol;Acc:HGNC:11714]	GO:0023052|GO:0005623|GO:0009987|GO:0008152|GO:0050896|GO:0001071|GO:0005488|GO:0051716|GO:0097159|GO:0003700|GO:0050794|GO:0043229|GO:0006807|GO:0071704|GO:0044237|GO:0043227|GO:0009893|GO:0009058|GO:0005622|GO:0005515|GO:0019222|GO:0006725|GO:1901360|GO:0003676|GO:0034641|GO:0031325|GO:0046483|GO:0043231|GO:0000981|GO:0006139|GO:0007154|GO:0007165|GO:0044249|GO:0031323|GO:0000982|GO:0003677|GO:…	signaling|cell|cellular process|metabolic process|response to stimulus|nucleic acid binding transcription factor activity|binding|cellular response to stimulus|organic cyclic compound binding|transcription factor activity, sequence-specific DNA binding|regulation of cellular process|intracellular organelle|nitrogen compound metabolic process|organic substance metabolic process|cellular metabolic …	K09448	transcriptional enhancer factor[-]	hsa04390	Hippo signaling pathway - Homo sapiens (human)	11:12674591-12944483	1213	2467	1689	772	892	1119	3.277333627	7.301313391	3.576511435	1.791235869	2.110621221	2.979711884	4.718386151	2.293856325	1.040518462	3.29E-05	0.002452366	UP
ENSG00000111348	ARHGDIB	Rho GDP dissociation inhibitor (GDI) beta [Source:HGNC Symbol;Acc:HGNC:679]	GO:0040011|GO:0032502|GO:0000003|GO:0002376|GO:0023052|GO:0005623|GO:0016020|GO:0009987|GO:0005576|GO:0022414|GO:0008152|GO:0050896|GO:0003824|GO:1903561|GO:0051716|GO:0040013|GO:0048523|GO:0050794|GO:0040012|GO:0043229|GO:0044702|GO:0006955|GO:0048870|GO:0023051|GO:0016043|GO:0007155|GO:0043227|GO:0009893|GO:0016787|GO:0030234|GO:0050793|GO:0005622|GO:0051775|GO:0048856|GO:0019222|GO:0007275|GO:…	locomotion|developmental process|reproduction|immune system process|signaling|cell|membrane|cellular process|extracellular region|reproductive process|metabolic process|response to stimulus|catalytic activity|extracellular vesicle|cellular response to stimulus|negative regulation of locomotion|negative regulation of cellular process|regulation of cellular process|regulation of locomotion|intracel…	K12462	Rho GDP-dissociation inhibitor[-]	hsa04722|hsa04962	Neurotrophin signaling pathway - Homo sapiens (human)|Vasopressin-regulated water reabsorption - Homo sapiens (human)	12:14942017-14961728	844	875	1267	514	517	467	10.70296713	12.15462966	12.59240354	5.59758527	5.741666133	5.836646415	11.81666678	5.725299272	1.045400128	5.22E-14	5.79E-11	UP
ENSG00000182247	UBE2E2	ubiquitin conjugating enzyme E2E 2 [Source:HGNC Symbol;Acc:HGNC:12478]	GO:0009987|GO:0008152|GO:0050896|GO:0005488|GO:0003824|GO:0036094|GO:0051716|GO:0097159|GO:0050794|GO:0006950|GO:0071704|GO:0043167|GO:0044237|GO:0016874|GO:0005515|GO:0016740|GO:0051726|GO:0007049|GO:0022402|GO:0043168|GO:0001882|GO:0033554|GO:0045787|GO:0019787|GO:0000166|GO:0019538|GO:0042296|GO:0090068|GO:0035639|GO:1903047|GO:0043412|GO:0004842|GO:0001883|GO:0044770|GO:0036211|GO:0000278|GO:…	cellular process|metabolic process|response to stimulus|binding|catalytic activity|small molecule binding|cellular response to stimulus|organic cyclic compound binding|regulation of cellular process|response to stress|organic substance metabolic process|ion binding|cellular metabolic process|ligase activity|protein binding|transferase activity|regulation of cell cycle|cell cycle|cell cycle proces…	K06689	ubiquitin-conjugating enzyme E2 D/E[2.3.2.23]	hsa04141|hsa04120	Protein processing in endoplasmic reticulum - Homo sapiens (human)|Ubiquitin mediated proteolysis - Homo sapiens (human)	3:23203020-23591793	47	39	44	29	20	18	0.475232655	0.431953341	0.348682575	0.25181143	0.177098359	0.179372594	0.418622857	0.202760794	1.045872366	0.000386092	0.015167566	UP
ENSG00000145012	LPP	LIM domain containing preferred translocation partner in lipoma [Source:HGNC Symbol;Acc:HGNC:6679]	GO:0005623|GO:0016020|GO:0030054|GO:0005488|GO:0030055|GO:0043229|GO:0043167|GO:0007155|GO:0043227|GO:0071944|GO:0005622|GO:0005515|GO:0005886|GO:0005924|GO:0005912|GO:0043231|GO:0043169|GO:0005737|GO:0046872|GO:0005634|GO:0005925|GO:0046914|GO:0008270	cell|membrane|cell junction|binding|cell-substrate junction|intracellular organelle|ion binding|cell adhesion|membrane-bounded organelle|cell periphery|intracellular|protein binding|plasma membrane|cell-substrate adherens junction|adherens junction|intracellular membrane-bounded organelle|cation binding|cytoplasm|metal ion binding|nucleus|focal adhesion|transition metal ion binding|zinc ion bindi…	-	-	-	-	3:188153284-188890671	814	755	3062	550	905	695	1.585005697	1.610367895	4.672845462	0.919697331	1.543263822	1.333753305	2.622739685	1.265571486	1.051285622	0.001672421	0.043169457	UP
ENSG00000101670	LIPG	lipase, endothelial [Source:HGNC Symbol;Acc:HGNC:6623]	GO:0005623|GO:0009987|GO:0005576|GO:0008152|GO:0050896|GO:0005488|GO:0003824|GO:0008283|GO:0050794|GO:0043229|GO:0051050|GO:0071704|GO:0009056|GO:0043167|GO:0009986|GO:0044237|GO:0097006|GO:0016043|GO:0043227|GO:0009605|GO:0016787|GO:0005615|GO:0005622|GO:0005515|GO:0012505|GO:0019222|GO:0044255|GO:0008201|GO:0006810|GO:0009991|GO:0043168|GO:0016788|GO:0019637|GO:0043231|GO:0005737|GO:0042592|GO:…	cell|cellular process|extracellular region|metabolic process|response to stimulus|binding|catalytic activity|cell proliferation|regulation of cellular process|intracellular organelle|positive regulation of transport|organic substance metabolic process|catabolic process|ion binding|cell surface|cellular metabolic process|regulation of plasma lipoprotein particle levels|cellular component organizat…	K01046	triacylglycerol lipase[3.1.1.3]	hsa01100|hsa00561	Metabolic pathways - Homo sapiens (human)|Glycerolipid metabolism - Homo sapiens (human)	18:49560699-49599182	485	338	520	243	250	184	1.544125948	1.178771981	1.297520944	0.664389971	0.697053638	0.577353679	1.340139624	0.646265763	1.052183849	4.20E-09	1.27E-06	UP
ENSG00000258964	RP11-618G20.1	-	-	-	-	-	-	-	14:61734138-61776260	51	39	58	35	22	18	3.986423967	3.339239298	3.553174986	2.349425703	1.505989379	1.386649804	3.626279417	1.747354962	1.053317383	0.000315585	0.013216048	UP
ENSG00000160588	MPZL3	myelin protein zero-like 3 [Source:HGNC Symbol;Acc:HGNC:27279]	GO:0016020|GO:0009987|GO:0005488|GO:0016043|GO:0007155|GO:0031224|GO:0005515|GO:0043062|GO:0016021|GO:0030198|GO:0042633	membrane|cellular process|binding|cellular component organization|cell adhesion|intrinsic component of membrane|protein binding|extracellular structure organization|integral component of membrane|extracellular matrix organization|hair cycle	-	-	-	-	11:118226690-118252350	414	341	460	211	189	208	3.723776371	3.35976513	3.242733077	1.629824684	1.488782557	1.843871273	3.442091526	1.654159505	1.057187104	2.27E-10	9.77E-08	UP
ENSG00000087128	TMPRSS11E	transmembrane protease, serine 11E [Source:HGNC Symbol;Acc:HGNC:24465]	GO:0005623|GO:0016020|GO:0005576|GO:0008152|GO:0005488|GO:0003824|GO:0071704|GO:0071944|GO:0016787|GO:0031224|GO:0005515|GO:0005886|GO:0050877|GO:0005887|GO:0008233|GO:0031226|GO:0016021|GO:0019538|GO:0017171|GO:0006508|GO:0008236|GO:0050890|GO:0004252|GO:0004175	cell|membrane|extracellular region|metabolic process|binding|catalytic activity|organic substance metabolic process|cell periphery|hydrolase activity|intrinsic component of membrane|protein binding|plasma membrane|neurological system process|integral component of plasma membrane|peptidase activity|intrinsic component of plasma membrane|integral component of membrane|protein metabolic process|seri…	-	-	-	-	4:68447449-68497604	75	85	105	38	47	47	1.76018596	2.185188935	1.931346753	0.765873456	0.96602331	1.087131999	1.958907216	0.939676255	1.059813368	4.47E-06	0.000510495	UP
ENSG00000127129	EDN2	endothelin 2 [Source:HGNC Symbol;Acc:HGNC:3177]	GO:0040011|GO:0032502|GO:0002376|GO:0007610|GO:0023052|GO:0005623|GO:0009987|GO:0005576|GO:0008152|GO:0050896|GO:0005488|GO:0051716|GO:0008283|GO:0050794|GO:0045321|GO:0040012|GO:0048520|GO:0071704|GO:0050900|GO:0044237|GO:0050795|GO:0048870|GO:0040017|GO:0009605|GO:0009893|GO:0009058|GO:0005615|GO:0002684|GO:0005622|GO:0002682|GO:0005515|GO:0048856|GO:0019222|GO:0008284|GO:0051272|GO:0042127|GO:…	locomotion|developmental process|immune system process|behavior|signaling|cell|cellular process|extracellular region|metabolic process|response to stimulus|binding|cellular response to stimulus|cell proliferation|regulation of cellular process|leukocyte activation|regulation of locomotion|positive regulation of behavior|organic substance metabolic process|leukocyte migration|cellular metabolic pr…	-	-	-	-	1:41478775-41484673	160	168	222	87	71	113	3.909982378	4.497143762	4.251847276	1.825790386	1.51950462	2.721569051	4.219657805	2.022288019	1.061137524	2.55E-06	0.000321537	UP
ENSG00000169894	MUC3A	mucin 3A, cell surface associated [Source:HGNC Symbol;Acc:HGNC:7513]	GO:0005198|GO:0005623|GO:0016020|GO:0009987|GO:0005576|GO:0008152|GO:0005488|GO:0005201|GO:0043229|GO:0071704|GO:0044237|GO:0043227|GO:0009058|GO:0031224|GO:0005622|GO:0005515|GO:0012505|GO:0006486|GO:0043231|GO:0005737|GO:0005975|GO:0030197|GO:0016021|GO:0044249|GO:0019538|GO:0005794|GO:0034645|GO:0043412|GO:0006493|GO:0009100|GO:0036211|GO:0005796|GO:0070085|GO:1901137|GO:0044267|GO:0009059|GO:…	structural molecule activity|cell|membrane|cellular process|extracellular region|metabolic process|binding|extracellular matrix structural constituent|intracellular organelle|organic substance metabolic process|cellular metabolic process|membrane-bounded organelle|biosynthetic process|intrinsic component of membrane|intracellular|protein binding|endomembrane system|protein glycosylation|intracell…	-	-	-	-	7:100949555-100968346	146	136	225	96	76	78	0.517624516	0.528170857	0.625196122	0.292287854	0.235974014	0.272548934	0.556997165	0.266936934	1.061171051	2.10E-07	3.92E-05	UP
ENSG00000156414	TDRD9	tudor domain containing 9 [Source:HGNC Symbol;Acc:HGNC:20122]	GO:0032502|GO:0032991|GO:0000003|GO:0005623|GO:0009987|GO:0022414|GO:0008152|GO:0005488|GO:0003824|GO:0036094|GO:0032259|GO:0097159|GO:0009892|GO:0043046|GO:0043229|GO:0006807|GO:0044702|GO:0051321|GO:0071704|GO:0043167|GO:0019953|GO:0044237|GO:0016043|GO:0043227|GO:0032504|GO:0016787|GO:0005622|GO:0005515|GO:0048856|GO:0048609|GO:0019222|GO:0007049|GO:0006725|GO:0022402|GO:1901360|GO:0007275|GO:…	developmental process|macromolecular complex|reproduction|cell|cellular process|reproductive process|metabolic process|binding|catalytic activity|small molecule binding|methylation|organic cyclic compound binding|negative regulation of metabolic process|DNA methylation involved in gamete generation|intracellular organelle|nitrogen compound metabolic process|single organism reproductive process|me…	-	-	-	-	14:103928462-104052667	26	33	36	14	21	13	0.193579599	0.269135068	0.210064963	0.089515042	0.136928928	0.09539023	0.224259877	0.107278067	1.063816379	0.001103181	0.032466809	UP
ENSG00000155918	RAET1L	retinoic acid early transcript 1L [Source:HGNC Symbol;Acc:HGNC:16798]	GO:0002376|GO:0005623|GO:0016020|GO:0050896|GO:0005488|GO:0001909|GO:0019882|GO:0006950|GO:0006955|GO:0003823|GO:0071944|GO:0031224|GO:0042267|GO:0005515|GO:0005886|GO:0031225|GO:0045087|GO:0005102|GO:0006952|GO:0002443|GO:0002228|GO:0046703	immune system process|cell|membrane|response to stimulus|binding|leukocyte mediated cytotoxicity|antigen processing and presentation|response to stress|immune response|antigen binding|cell periphery|intrinsic component of membrane|natural killer cell mediated cytotoxicity|protein binding|plasma membrane|anchored component of membrane|innate immune response|receptor binding|defense response|leukoc…	K07987	retinoic acid early transcript 1[-]	hsa04650	Natural killer cell mediated cytotoxicity - Homo sapiens (human)	6:150018334-150025532	46	42	52	27	21	22	1.679970047	1.680217066	1.488391116	0.846817905	0.67167149	0.791873457	1.616192743	0.770120951	1.069442311	8.09E-05	0.004670777	UP
ENSG00000095370	SH2D3C	SH2 domain containing 3C [Source:HGNC Symbol;Acc:HGNC:16884]	GO:0023052|GO:0005623|GO:0016020|GO:0009987|GO:0008152|GO:0050896|GO:0005488|GO:0060090|GO:0051716|GO:0050794|GO:0006950|GO:0071704|GO:0044237|GO:0023051|GO:0009893|GO:0005622|GO:0005515|GO:0005085|GO:0019222|GO:0035591|GO:0033554|GO:0005737|GO:0009966|GO:0030674|GO:0010646|GO:0043085|GO:0007154|GO:0007165|GO:0050790|GO:0009967|GO:0019538|GO:0023014|GO:0000165|GO:0043412|GO:0051345|GO:0036211|GO:…	signaling|cell|membrane|cellular process|metabolic process|response to stimulus|binding|binding, bridging|cellular response to stimulus|regulation of cellular process|response to stress|organic substance metabolic process|cellular metabolic process|regulation of signaling|positive regulation of metabolic process|intracellular|protein binding|guanyl-nucleotide exchange factor activity|regulation o…	-	-	-	-	9:127738317-127778741	20	30	34	14	16	12	0.129464649	0.212724842	0.172494845	0.077828871	0.090707775	0.076559786	0.171561445	0.081698811	1.070338387	0.001483996	0.039684771	UP
ENSG00000169583	CLIC3	chloride intracellular channel 3 [Source:HGNC Symbol;Acc:HGNC:2064]	GO:0032991|GO:0005215|GO:0023052|GO:0005623|GO:0016020|GO:0009987|GO:0005576|GO:0050896|GO:0005488|GO:1903561|GO:0051716|GO:0022857|GO:0050794|GO:0043229|GO:0043227|GO:0031224|GO:0005622|GO:0005515|GO:0043234|GO:0006810|GO:0031982|GO:0043231|GO:0005737|GO:0022891|GO:1902495|GO:0007154|GO:0055085|GO:0007165|GO:0070062|GO:0016021|GO:0015267|GO:0006811|GO:0015075|GO:0034765|GO:0034702|GO:0043269|GO:…	macromolecular complex|transporter activity|signaling|cell|membrane|cellular process|extracellular region|response to stimulus|binding|extracellular vesicle|cellular response to stimulus|transmembrane transporter activity|regulation of cellular process|intracellular organelle|membrane-bounded organelle|intrinsic component of membrane|intracellular|protein binding|protein complex|transport|vesicle…	-	-	-	-	9:136994635-136996803	454	321	637	249	200	235	13.24564789	10.25873366	14.56553265	6.238661273	5.110131561	6.757238291	12.6899714	6.035343708	1.072180979	2.67E-08	6.58E-06	UP
ENSG00000130045	NXNL2	nucleoredoxin-like 2 [Source:HGNC Symbol;Acc:HGNC:30482]	GO:0050877|GO:0042592|GO:0045494|GO:0048871|GO:0001894|GO:0007600|GO:0050953|GO:0001895|GO:0007606|GO:0007608|GO:0007601	neurological system process|homeostatic process|photoreceptor cell maintenance|multicellular organismal homeostasis|tissue homeostasis|sensory perception|sensory perception of light stimulus|retina homeostasis|sensory perception of chemical stimulus|sensory perception of smell|visual perception	-	-	-	-	9:88535101-88584274	64	43	77	29	36	25	0.94936392	0.698700202	0.895185017	0.369420774	0.46767076	0.365489071	0.847749713	0.400860202	1.0805392	5.01E-05	0.003397063	UP
ENSG00000132475	H3F3B	H3 histone, family 3B (H3.3B) [Source:HGNC Symbol;Acc:HGNC:4765]	GO:0032502|GO:0040007|GO:0032991|GO:0023052|GO:0005623|GO:0009987|GO:0005576|GO:0008152|GO:0050896|GO:0005488|GO:1903561|GO:0051716|GO:0032259|GO:0097159|GO:0009892|GO:0048523|GO:0044877|GO:0050794|GO:0043229|GO:0006807|GO:0006950|GO:0016049|GO:0071704|GO:0044237|GO:0000785|GO:0016043|GO:0045927|GO:0043227|GO:0040008|GO:0009058|GO:0032993|GO:0005622|GO:0005515|GO:0043234|GO:0048856|GO:0019222|GO:…	developmental process|growth|macromolecular complex|signaling|cell|cellular process|extracellular region|metabolic process|response to stimulus|binding|extracellular vesicle|cellular response to stimulus|methylation|organic cyclic compound binding|negative regulation of metabolic process|negative regulation of cellular process|macromolecular complex binding|regulation of cellular process|intracel…	K11253	histone H3[-]	hsa05202|hsa05034|hsa05322	Transcriptional misregulation in cancer - Homo sapiens (human)|Alcoholism - Homo sapiens (human)|Systemic lupus erythematosus - Homo sapiens (human)	17:75776434-75785893	4310	6943	7984	3636	3010	2820	19.80599741	34.949305	28.7547791	14.34891782	12.11355194	12.77182591	27.83669384	13.07809856	1.089835072	7.85E-10	2.97E-07	UP
ENSG00000074416	MGLL	monoglyceride lipase [Source:HGNC Symbol;Acc:HGNC:17038]	GO:0023052|GO:0005623|GO:0016020|GO:0009987|GO:0008152|GO:0050896|GO:0005488|GO:0003824|GO:0051716|GO:0019898|GO:0050794|GO:0043229|GO:0006950|GO:0042175|GO:0071704|GO:0009056|GO:0044237|GO:0023051|GO:0043227|GO:0071944|GO:0009605|GO:0016787|GO:0009058|GO:0005622|GO:0005789|GO:0005515|GO:0005886|GO:0012505|GO:0031090|GO:0042802|GO:0044255|GO:0050817|GO:0006082|GO:0050877|GO:0016788|GO:0044281|GO:…	signaling|cell|membrane|cellular process|metabolic process|response to stimulus|binding|catalytic activity|cellular response to stimulus|extrinsic component of membrane|regulation of cellular process|intracellular organelle|response to stress|nuclear outer membrane-endoplasmic reticulum membrane network|organic substance metabolic process|catabolic process|cellular metabolic process|regulation of…	K01054	acylglycerol lipase[3.1.1.23]	hsa01100|hsa04723|hsa00561|hsa04923	Metabolic pathways - Homo sapiens (human)|Retrograde endocannabinoid signaling - Homo sapiens (human)|Glycerolipid metabolism - Homo sapiens (human)|Regulation of lipolysis in adipocytes - Homo sapiens (human)	3:127689062-127823250	1546	1044	1473	744	731	523	5.605456754	4.146425886	4.185759666	2.316595977	2.321156332	1.868905098	4.645880768	2.168885802	1.098998036	6.39E-11	3.00E-08	UP
ENSG00000152137	HSPB8	heat shock protein family B (small) member 8 [Source:HGNC Symbol;Acc:HGNC:30171]	GO:0005623|GO:0005488|GO:0043229|GO:0043227|GO:0005622|GO:0005515|GO:0012505|GO:0042802|GO:0043231|GO:0005737|GO:0005794|GO:0031981|GO:0005654|GO:0005634	cell|binding|intracellular organelle|membrane-bounded organelle|intracellular|protein binding|endomembrane system|identical protein binding|intracellular membrane-bounded organelle|cytoplasm|Golgi apparatus|nuclear lumen|nucleoplasm|nucleus	-	-	-	-	12:119178642-119221131	2039	1465	2474	1098	943	836	36.499246	28.72606547	34.70853508	16.87892489	14.78304071	14.74882296	33.31128219	15.47026285	1.106513176	2.33E-13	1.97E-10	UP
ENSG00000113161	HMGCR	3-hydroxy-3-methylglutaryl-CoA reductase [Source:HGNC Symbol;Acc:HGNC:5006]	GO:0032502|GO:0007610|GO:0023052|GO:0005623|GO:0016020|GO:0009987|GO:0008152|GO:0050896|GO:0005488|GO:0003824|GO:0036094|GO:0051716|GO:0097159|GO:0009892|GO:0048523|GO:0008283|GO:0016491|GO:0050794|GO:0043229|GO:0006807|GO:0006950|GO:0042175|GO:0071704|GO:0043167|GO:0009628|GO:0051051|GO:0044237|GO:0051641|GO:0023051|GO:0016043|GO:0043227|GO:0044708|GO:0048037|GO:0009605|GO:0023057|GO:0009893|GO:…	developmental process|behavior|signaling|cell|membrane|cellular process|metabolic process|response to stimulus|binding|catalytic activity|small molecule binding|cellular response to stimulus|organic cyclic compound binding|negative regulation of metabolic process|negative regulation of cellular process|cell proliferation|oxidoreductase activity|regulation of cellular process|intracellular organel…	K00021	hydroxymethylglutaryl-CoA reductase (NADPH)[1.1.1.34]	hsa01100|hsa04152|hsa04976|hsa00900	Metabolic pathways - Homo sapiens (human)|AMPK signaling pathway - Homo sapiens (human)|Bile secretion - Homo sapiens (human)|Terpenoid backbone biosynthesis - Homo sapiens (human)	5:75336329-75362104	3909	2913	3770	1694	1873	1588	20.64140017	16.84945662	15.60216403	7.681793627	8.66157307	8.264344144	17.69767361	8.202570281	1.109411773	5.66E-14	5.79E-11	UP
ENSG00000067064	IDI1	isopentenyl-diphosphate delta isomerase 1 [Source:HGNC Symbol;Acc:HGNC:5387]	GO:0005623|GO:0009987|GO:0008152|GO:0005488|GO:0003824|GO:0043229|GO:0071704|GO:0043167|GO:0044237|GO:0043227|GO:0016853|GO:0016787|GO:0009058|GO:0005622|GO:0044255|GO:1901360|GO:0044281|GO:0019637|GO:0043231|GO:0043169|GO:0005737|GO:0016860|GO:0006629|GO:0044249|GO:0005829|GO:0008654|GO:0046872|GO:0006720|GO:0006066|GO:0016863|GO:0008299|GO:0008202|GO:0006796|GO:0008610|GO:0006644|GO:0005777|GO:…	cell|cellular process|metabolic process|binding|catalytic activity|intracellular organelle|organic substance metabolic process|ion binding|cellular metabolic process|membrane-bounded organelle|isomerase activity|hydrolase activity|biosynthetic process|intracellular|cellular lipid metabolic process|organic cyclic compound metabolic process|small molecule metabolic process|organophosphate metabolic…	K01823	isopentenyl-diphosphate delta-isomerase[5.3.3.2]	hsa01100|hsa00900	Metabolic pathways - Homo sapiens (human)|Terpenoid backbone biosynthesis - Homo sapiens (human)	10:1039908-1049170	1912	1922	2577	1067	993	1015	20.93504132	23.05214616	22.11416205	10.03289366	9.521839176	10.95308312	22.03378318	10.16927199	1.115500824	1.38E-17	2.70E-14	UP
ENSG00000165949	IFI27	interferon, alpha-inducible protein 27 [Source:HGNC Symbol;Acc:HGNC:5397]	GO:0016020|GO:0009987|GO:0050794|GO:0051641|GO:0031224|GO:0060341|GO:0006810|GO:0032880|GO:0045184|GO:0008104|GO:0051649|GO:0016021|GO:0032386|GO:0051223|GO:0015031|GO:0070201|GO:0046907|GO:0034613|GO:1903827|GO:0033157|GO:0051169|GO:0006611|GO:0016482|GO:0006886|GO:0006913|GO:0046825|GO:0046822|GO:0051168	membrane|cellular process|regulation of cellular process|cellular localization|intrinsic component of membrane|regulation of cellular localization|transport|regulation of protein localization|establishment of protein localization|protein localization|establishment of localization in cell|integral component of membrane|regulation of intracellular transport|regulation of protein transport|protein t…	-	-	-	-	14:94104836-94116698	165	184	248	102	105	79	1.313262739	1.604194455	1.546999146	0.697176279	0.731887868	0.619698168	1.488152113	0.682920772	1.12373188	4.82E-09	1.42E-06	UP
ENSG00000125775	SDCBP2	syndecan binding protein 2 [Source:HGNC Symbol;Acc:HGNC:15756]	GO:0032502|GO:0023052|GO:0005623|GO:0016020|GO:0009987|GO:0005576|GO:0050896|GO:0005488|GO:1903561|GO:0051716|GO:0050794|GO:0051641|GO:0043227|GO:0071944|GO:0005622|GO:0005515|GO:0005886|GO:0048856|GO:0042802|GO:0008022|GO:0006810|GO:0007275|GO:0031982|GO:0005737|GO:0046983|GO:0007154|GO:0007165|GO:0070062|GO:0051649|GO:0046982|GO:0046907|GO:0035556|GO:0007399|GO:0042803	developmental process|signaling|cell|membrane|cellular process|extracellular region|response to stimulus|binding|extracellular vesicle|cellular response to stimulus|regulation of cellular process|cellular localization|membrane-bounded organelle|cell periphery|intracellular|protein binding|plasma membrane|anatomical structure development|identical protein binding|protein C-terminus binding|transpo…	-	-	-	-	20:1309909-1329239	150	107	170	71	68	62	2.165702049	1.692238169	1.923651505	0.880327098	0.859805015	0.882232389	1.927197241	0.874121501	1.140598503	6.92E-08	1.49E-05	UP
ENSG00000049089	COL9A2	collagen, type IX, alpha 2 [Source:HGNC Symbol;Acc:HGNC:2218]	GO:0040011|GO:0032502|GO:0031012|GO:0032991|GO:0005198|GO:0005623|GO:0009987|GO:0005576|GO:0008152|GO:0050896|GO:0005201|GO:0043229|GO:0005578|GO:0071704|GO:0009056|GO:0009653|GO:0016043|GO:0043227|GO:0009605|GO:0005622|GO:0043234|GO:0012505|GO:0048856|GO:0006935|GO:0048468|GO:0007275|GO:0043062|GO:0043231|GO:0005737|GO:0006928|GO:0044236|GO:0030020|GO:0005783|GO:0030030|GO:0048869|GO:0005581|GO:…	locomotion|developmental process|extracellular matrix|macromolecular complex|structural molecule activity|cell|cellular process|extracellular region|metabolic process|response to stimulus|extracellular matrix structural constituent|intracellular organelle|proteinaceous extracellular matrix|organic substance metabolic process|catabolic process|anatomical structure morphogenesis|cellular component …	K08131	collagen, type IX, alpha[-]	hsa04151|hsa04510|hsa04974|hsa04512	PI3K-Akt signaling pathway - Homo sapiens (human)|Focal adhesion - Homo sapiens (human)|Protein digestion and absorption - Homo sapiens (human)|ECM-receptor interaction - Homo sapiens (human)	1:40300487-40317816	37	33	52	24	14	19	0.318063561	0.310736517	0.350330031	0.177168221	0.105396443	0.160972729	0.326376703	0.147845798	1.142444841	0.000134715	0.007005725	UP
ENSG00000137094	DNAJB5	DnaJ heat shock protein family (Hsp40) member B5 [Source:HGNC Symbol;Acc:HGNC:14887]	GO:0005623|GO:0009987|GO:0008152|GO:0050896|GO:0005488|GO:0009892|GO:0048523|GO:0050794|GO:0043229|GO:0006807|GO:0006950|GO:0071704|GO:0044237|GO:0006457|GO:0043227|GO:0009058|GO:0005622|GO:0005515|GO:0019222|GO:0006725|GO:1901360|GO:0034641|GO:0046483|GO:0043231|GO:0051087|GO:0005737|GO:0009890|GO:0006139|GO:0051082|GO:0044249|GO:0010033|GO:0031324|GO:0031323|GO:0005829|GO:0010468|GO:0034645|GO:…	cell|cellular process|metabolic process|response to stimulus|binding|negative regulation of metabolic process|negative regulation of cellular process|regulation of cellular process|intracellular organelle|nitrogen compound metabolic process|response to stress|organic substance metabolic process|cellular metabolic process|protein folding|membrane-bounded organelle|biosynthetic process|intracellula…	-	-	-	-	9:34989641-34998900	85	85	122	40	48	47	0.342602842	0.375283468	0.385390289	0.138455101	0.169432821	0.186703612	0.367758866	0.164863845	1.157485078	2.87E-07	5.03E-05	UP
ENSG00000143507	DUSP10	dual specificity phosphatase 10 [Source:HGNC Symbol;Acc:HGNC:3065]	GO:0032502|GO:0002376|GO:0023052|GO:0005623|GO:0009987|GO:0008152|GO:0050896|GO:0003824|GO:0051716|GO:0002683|GO:0009892|GO:0048523|GO:0050794|GO:0043229|GO:0006950|GO:0071704|GO:0006955|GO:0044237|GO:0023051|GO:0051707|GO:0043227|GO:0009607|GO:0009605|GO:0023057|GO:0016787|GO:0050793|GO:0005622|GO:0002682|GO:0012505|GO:0048856|GO:0019222|GO:0002532|GO:0002250|GO:0002679|GO:0045087|GO:0045595|GO:…	developmental process|immune system process|signaling|cell|cellular process|metabolic process|response to stimulus|catalytic activity|cellular response to stimulus|negative regulation of immune system process|negative regulation of metabolic process|negative regulation of cellular process|regulation of cellular process|intracellular organelle|response to stress|organic substance metabolic process…	K04459	dual specificity MAP kinase phosphatase[3.1.3.48]	hsa04010	MAPK signaling pathway - Homo sapiens (human)	1:221701424-221742176	552	350	526	232	260	179	6.216975186	4.317965368	4.642967851	2.243897409	2.564475063	1.986901718	5.059302801	2.265091396	1.159369323	2.76E-09	8.66E-07	UP
ENSG00000151014	NOCT	nocturnin [Source:HGNC Symbol;Acc:HGNC:14254]	GO:0032502|GO:0032991|GO:0005623|GO:0048511|GO:0009987|GO:0008152|GO:0050896|GO:0001071|GO:0005488|GO:0003824|GO:0042752|GO:0097159|GO:0009892|GO:0003700|GO:0048523|GO:0050794|GO:0043229|GO:0006807|GO:0007623|GO:0071704|GO:0009056|GO:0043167|GO:0044237|GO:0016043|GO:0051707|GO:0043227|GO:0009607|GO:0009605|GO:0016787|GO:0009058|GO:0050793|GO:0005622|GO:0005515|GO:0048856|GO:0019222|GO:0045595|GO:…	developmental process|macromolecular complex|cell|rhythmic process|cellular process|metabolic process|response to stimulus|nucleic acid binding transcription factor activity|binding|catalytic activity|regulation of circadian rhythm|organic cyclic compound binding|negative regulation of metabolic process|transcription factor activity, sequence-specific DNA binding|negative regulation of cellular p…	-	-	-	-	4:139015789-139045939	404	260	465	189	160	171	5.33354115	3.759930478	4.811238106	2.142746594	1.84986743	2.224918189	4.634903245	2.072510738	1.161159646	2.31E-09	7.51E-07	UP
ENSG00000227288	RP5-837I24.1	-	-	-	-	-	-	-	1:81501794-81503468	50	26	41	16	18	20	1.679981411	0.956941844	1.079672178	0.461659838	0.529639746	0.662288017	1.238865145	0.551195867	1.168382177	0.000416774	0.015953093	UP
ENSG00000020577	SAMD4A	sterile alpha motif domain containing 4A [Source:HGNC Symbol;Acc:HGNC:23023]	GO:0045202|GO:0005623|GO:0045182|GO:0009987|GO:0008152|GO:0030054|GO:0005488|GO:0042995|GO:0097159|GO:0009892|GO:0048523|GO:0050794|GO:0006807|GO:0071704|GO:0044237|GO:0009893|GO:0009058|GO:0005622|GO:0005515|GO:0030371|GO:0019222|GO:0006725|GO:1901360|GO:0003676|GO:0034641|GO:0031325|GO:0046483|GO:0005737|GO:0043005|GO:0009890|GO:0036477|GO:0006139|GO:0044249|GO:0019538|GO:0031324|GO:0031323|GO:…	synapse|cell|translation regulator activity|cellular process|metabolic process|cell junction|binding|cell projection|organic cyclic compound binding|negative regulation of metabolic process|negative regulation of cellular process|regulation of cellular process|nitrogen compound metabolic process|organic substance metabolic process|cellular metabolic process|positive regulation of metabolic proces…	-	-	-	-	14:54567097-54793315	87	40	46	34	30	19	0.23175704	0.116718245	0.096037208	0.077779358	0.069985999	0.049883488	0.148170831	0.065882948	1.169284443	0.001337718	0.037006442	UP
ENSG00000104549	SQLE	squalene epoxidase [Source:HGNC Symbol;Acc:HGNC:11279]	GO:0005623|GO:0016020|GO:0009987|GO:0008152|GO:0050896|GO:0005488|GO:0003824|GO:0036094|GO:0097159|GO:0016491|GO:0043229|GO:0042175|GO:0071704|GO:0043167|GO:0044237|GO:0043227|GO:0048037|GO:0009058|GO:0031224|GO:0005622|GO:0005789|GO:0012505|GO:0031090|GO:0006725|GO:1901360|GO:0043168|GO:0044281|GO:0043231|GO:0005737|GO:0016705|GO:0004497|GO:0006629|GO:0005783|GO:0050662|GO:0000166|GO:0016021|GO:…	cell|membrane|cellular process|metabolic process|response to stimulus|binding|catalytic activity|small molecule binding|organic cyclic compound binding|oxidoreductase activity|intracellular organelle|nuclear outer membrane-endoplasmic reticulum membrane network|organic substance metabolic process|ion binding|cellular metabolic process|membrane-bounded organelle|cofactor binding|biosynthetic proce…	K00511	squalene monooxygenase[1.14.14.17]	hsa01100|hsa00100	Metabolic pathways - Homo sapiens (human)|Steroid biosynthesis - Homo sapiens (human)	8:124998497-125022283	2185	1491	2490	938	978	914	21.36757619	15.97178583	19.08416402	7.877392451	8.375839491	8.809154564	18.80784201	8.354128835	1.170773028	1.02E-14	1.52E-11	UP
ENSG00000128510	CPA4	carboxypeptidase A4 [Source:HGNC Symbol;Acc:HGNC:15740]	GO:0009987|GO:0005576|GO:0008152|GO:0005488|GO:0003824|GO:0071704|GO:0043167|GO:0044237|GO:0016043|GO:0016787|GO:0005615|GO:0016570|GO:0043169|GO:0008233|GO:0019538|GO:0006996|GO:0051276|GO:0046872|GO:0043412|GO:0006325|GO:0016573|GO:0036211|GO:0006508|GO:0044267|GO:0008237|GO:0008238|GO:0046914|GO:0016568|GO:0006464|GO:0004180|GO:0018193|GO:0008235|GO:0008270|GO:0004181|GO:0006473|GO:0018205|GO:…	cellular process|extracellular region|metabolic process|binding|catalytic activity|organic substance metabolic process|ion binding|cellular metabolic process|cellular component organization|hydrolase activity|extracellular space|histone modification|cation binding|peptidase activity|protein metabolic process|organelle organization|chromosome organization|metal ion binding|macromolecule modificati…	-	-	-	-	7:130293134-130324180	1460	1216	1817	784	709	569	11.39321684	10.39439281	11.11266922	5.253944999	4.845351669	4.376129159	10.96675962	4.825141942	1.184494024	1.28E-16	2.32E-13	UP
ENSG00000148677	ANKRD1	ankyrin repeat domain 1 (cardiac muscle) [Source:HGNC Symbol;Acc:HGNC:15819]	GO:0032502|GO:0032991|GO:0023052|GO:0005623|GO:0009987|GO:0008152|GO:0050896|GO:0005488|GO:0000988|GO:0051716|GO:0097159|GO:0009892|GO:0048523|GO:0050794|GO:0043229|GO:0006807|GO:0051050|GO:0006950|GO:0071704|GO:0009628|GO:0044237|GO:0051641|GO:0023051|GO:0000989|GO:0009653|GO:0016043|GO:0051707|GO:0043227|GO:0009607|GO:0009605|GO:0009893|GO:0009058|GO:0050793|GO:0005622|GO:0005515|GO:0043234|GO:…	developmental process|macromolecular complex|signaling|cell|cellular process|metabolic process|response to stimulus|binding|transcription factor activity, protein binding|cellular response to stimulus|organic cyclic compound binding|negative regulation of metabolic process|negative regulation of cellular process|regulation of cellular process|intracellular organelle|nitrogen compound metabolic pr…	-	-	-	-	10:90912096-90921276	54	43	84	41	21	20	1.535676546	1.339499023	1.872193036	1.001309043	0.523014535	0.56055201	1.582456201	0.694958529	1.187166775	0.000138439	0.007092206	UP
ENSG00000084636	COL16A1	collagen, type XVI, alpha 1 [Source:HGNC Symbol;Acc:HGNC:2193]	GO:0031012|GO:0032991|GO:0000003|GO:0023052|GO:0005623|GO:0009987|GO:0005576|GO:0022414|GO:0008152|GO:0050896|GO:0005488|GO:0051716|GO:0044877|GO:0050794|GO:0043229|GO:0005578|GO:0044089|GO:0071704|GO:0009056|GO:0016043|GO:0007155|GO:0043227|GO:0005622|GO:0005515|GO:0043234|GO:0012505|GO:0051130|GO:0005102|GO:0043062|GO:0030155|GO:1901890|GO:0051128|GO:0022607|GO:0043231|GO:0010243|GO:0005737|GO:…	extracellular matrix|macromolecular complex|reproduction|signaling|cell|cellular process|extracellular region|reproductive process|metabolic process|response to stimulus|binding|cellular response to stimulus|macromolecular complex binding|regulation of cellular process|intracellular organelle|proteinaceous extracellular matrix|positive regulation of cellular component biogenesis|organic substance…	-	-	-	-	1:31652247-31704319	20	22	39	12	11	13	0.095890753	0.115544498	0.146553078	0.049408773	0.04619024	0.061429098	0.119329443	0.052342703	1.188889707	0.000737171	0.024518905	UP
ENSG00000260948	RP11-552M11.8	-	-	-	-	-	-	-	1:111431046-111433068	26	17	26	7	12	12	0.72331596	0.518038051	0.56689406	0.167225951	0.292361652	0.329021643	0.602749357	0.262869748	1.197210083	0.001340298	0.037006442	UP
ENSG00000165548	TMEM63C	transmembrane protein 63C [Source:HGNC Symbol;Acc:HGNC:23787]	GO:0005215|GO:0016020|GO:0009987|GO:0022857|GO:0031224|GO:0006810|GO:0022891|GO:0055085|GO:0016021|GO:0015267|GO:0006811|GO:0015075|GO:0034220|GO:0098655|GO:0005216|GO:0006812|GO:0008324|GO:0005261|GO:0022839|GO:0005227	transporter activity|membrane|cellular process|transmembrane transporter activity|intrinsic component of membrane|transport|substrate-specific transmembrane transporter activity|transmembrane transport|integral component of membrane|channel activity|ion transport|ion transmembrane transporter activity|ion transmembrane transport|cation transmembrane transport|ion channel activity|cation transport…	-	-	-	-	14:77116568-77259495	161	153	210	78	82	77	1.225287428	1.275480075	1.25256782	0.509778651	0.546524741	0.577544446	1.251111774	0.544615946	1.199899557	3.26E-10	1.34E-07	UP
ENSG00000103034	NDRG4	NDRG family member 4 [Source:HGNC Symbol;Acc:HGNC:14466]	GO:0040011|GO:0032502|GO:0040007|GO:0007610|GO:0023052|GO:0005623|GO:0016020|GO:0009987|GO:0008152|GO:0050896|GO:0005488|GO:0051716|GO:0040013|GO:0042995|GO:0048523|GO:0008283|GO:0050794|GO:0040012|GO:0043229|GO:0006950|GO:0016049|GO:0042175|GO:0071704|GO:0009628|GO:0044237|GO:0051641|GO:0048870|GO:0023051|GO:0009653|GO:0016043|GO:0043227|GO:0044708|GO:0071944|GO:0023057|GO:0009893|GO:0031224|GO:…	locomotion|developmental process|growth|behavior|signaling|cell|membrane|cellular process|metabolic process|response to stimulus|binding|cellular response to stimulus|negative regulation of locomotion|cell projection|negative regulation of cellular process|cell proliferation|regulation of cellular process|regulation of locomotion|intracellular organelle|response to stress|cell growth|nuclear oute…	-	-	-	-	16:58462846-58513628	21	19	27	8	11	11	0.033870487	0.03356735	0.034129997	0.011080418	0.015537944	0.017484673	0.033855945	0.014701012	1.203493713	0.001120715	0.032616398	UP
ENSG00000232260	BTF3L4P1	basic transcription factor 3-like 4 pseudogene 1 [Source:HGNC Symbol;Acc:HGNC:39645]	-	-	-	-	-	-	21:17518526-17518993	38	25	37	14	18	13	4.569697703	3.293212653	3.487150629	1.445820948	1.895612339	1.540715281	3.783353661	1.627382856	1.217111946	0.000184454	0.008832204	UP
ENSG00000168952	STXBP6	syntaxin binding protein 6 (amisyn) [Source:HGNC Symbol;Acc:HGNC:19666]	GO:0032991|GO:0005623|GO:0016020|GO:0009987|GO:0005488|GO:0048523|GO:0050794|GO:0043167|GO:0051051|GO:0051641|GO:0016043|GO:0008289|GO:0071944|GO:0031224|GO:0005622|GO:0005515|GO:0005886|GO:0043234|GO:0060341|GO:0006810|GO:0000145|GO:0005938|GO:0060627|GO:0043168|GO:0032940|GO:0005543|GO:0051128|GO:0022607|GO:0019899|GO:0005737|GO:0008104|GO:0061024|GO:0051649|GO:0051048|GO:1903531|GO:0016021|GO:…	macromolecular complex|cell|membrane|cellular process|binding|negative regulation of cellular process|regulation of cellular process|ion binding|negative regulation of transport|cellular localization|cellular component organization|lipid binding|cell periphery|intrinsic component of membrane|intracellular|protein binding|plasma membrane|protein complex|regulation of cellular localization|transpor…	-	-	-	-	14:24809656-25050297	179	149	267	81	95	85	0.753308807	0.68687826	0.880645848	0.292738441	0.350131936	0.352550873	0.773610972	0.331807083	1.221263572	2.44E-09	7.82E-07	UP
ENSG00000113240	CLK4	CDC like kinase 4 [Source:HGNC Symbol;Acc:HGNC:13659]	GO:0005623|GO:0009987|GO:0008152|GO:0005488|GO:0003824|GO:0036094|GO:0097159|GO:0050794|GO:0043229|GO:0006807|GO:0071704|GO:0043167|GO:0044237|GO:0043227|GO:0005622|GO:0005515|GO:0016740|GO:0019222|GO:0006725|GO:1901360|GO:0034641|GO:0043168|GO:0001882|GO:0016772|GO:0046483|GO:0043231|GO:0006139|GO:0000166|GO:0019538|GO:0031323|GO:0010468|GO:0035639|GO:0043412|GO:0051252|GO:0001883|GO:0036211|GO:…	cell|cellular process|metabolic process|binding|catalytic activity|small molecule binding|organic cyclic compound binding|regulation of cellular process|intracellular organelle|nitrogen compound metabolic process|organic substance metabolic process|ion binding|cellular metabolic process|membrane-bounded organelle|intracellular|protein binding|transferase activity|regulation of metabolic process|c…	-	-	-	-	5:178602664-178630615	540	307	593	220	204	210	1.616793885	1.00686303	1.391506372	0.565664477	0.534905015	0.619675859	1.338387763	0.573415117	1.222844315	1.57E-09	5.38E-07	UP
ENSG00000280367	RP11-121L10.2	-	-	-	-	-	-	-	11:90223153-90226538	22	17	35	14	15	4	0.365662483	0.309507081	0.455929007	0.199835855	0.218339367	0.065531346	0.377032857	0.161235523	1.225520627	0.001837171	0.045304596	UP
ENSG00000188611	ASAH2	N-acylsphingosine amidohydrolase (non-lysosomal ceramidase) 2 [Source:HGNC Symbol;Acc:HGNC:18860]	GO:0023052|GO:0005623|GO:0016020|GO:0009987|GO:0008152|GO:0050896|GO:0003824|GO:0051716|GO:0050794|GO:0043229|GO:0006807|GO:0071704|GO:0044237|GO:0043227|GO:0071944|GO:0016787|GO:0031224|GO:0005622|GO:0005886|GO:0044255|GO:0034641|GO:0043231|GO:0005737|GO:0016810|GO:0007154|GO:0006629|GO:0007165|GO:0008219|GO:0016021|GO:0006665|GO:0016811|GO:0006643|GO:0005739|GO:0012501|GO:0043603|GO:0006672|GO:…	signaling|cell|membrane|cellular process|metabolic process|response to stimulus|catalytic activity|cellular response to stimulus|regulation of cellular process|intracellular organelle|nitrogen compound metabolic process|organic substance metabolic process|cellular metabolic process|membrane-bounded organelle|cell periphery|hydrolase activity|intrinsic component of membrane|intracellular|plasma me…	K12349	neutral ceramidase[3.5.1.23]	hsa01100|hsa04071|hsa00600	Metabolic pathways - Homo sapiens (human)|Sphingolipid signaling pathway - Homo sapiens (human)|Sphingolipid metabolism - Homo sapiens (human)	10:50182778-50248610	21	44	55	13	25	15	0.149623594	0.343400764	0.307123646	0.079541991	0.155989597	0.105329703	0.266716001	0.11362043	1.231082108	0.000931124	0.028782063	UP
ENSG00000120913	PDLIM2	PDZ and LIM domain 2 (mystique) [Source:HGNC Symbol;Acc:HGNC:13992]	GO:0005623|GO:0005576|GO:0030054|GO:0005488|GO:1903561|GO:0030055|GO:0043229|GO:0043167|GO:0043227|GO:0071944|GO:0005622|GO:0005515|GO:0005938|GO:0005924|GO:0005912|GO:0031982|GO:0043231|GO:0043169|GO:0005737|GO:0070062|GO:0008092|GO:0030864|GO:0046872|GO:0031005|GO:0017022|GO:0032432|GO:0042805|GO:0042641|GO:0005856|GO:0005634|GO:0005925|GO:0015629|GO:0032036|GO:0051393|GO:0001725|GO:0046914|GO:…	cell|extracellular region|cell junction|binding|extracellular vesicle|cell-substrate junction|intracellular organelle|ion binding|membrane-bounded organelle|cell periphery|intracellular|protein binding|cell cortex|cell-substrate adherens junction|adherens junction|vesicle|intracellular membrane-bounded organelle|cation binding|cytoplasm|extracellular exosome|cytoskeletal protein binding|cortical …	-	-	-	-	8:22578279-22598025	432	189	386	155	160	129	1.223032693	0.586122508	0.856469904	0.376844119	0.396699273	0.359938468	0.888541701	0.377827287	1.233712589	9.89E-07	0.000147293	UP
ENSG00000186480	INSIG1	insulin induced gene 1 [Source:HGNC Symbol;Acc:HGNC:6083]	GO:0032502|GO:0032991|GO:0023052|GO:0005623|GO:0016020|GO:0009987|GO:0008152|GO:0050896|GO:0005488|GO:0051716|GO:0009892|GO:0048523|GO:0008283|GO:0050794|GO:0043229|GO:0006807|GO:0006950|GO:0042175|GO:0071704|GO:0051051|GO:0044237|GO:0051641|GO:0009653|GO:0016043|GO:0043227|GO:0009893|GO:0009058|GO:0031224|GO:0050793|GO:0005622|GO:0005789|GO:0005515|GO:0043234|GO:0012505|GO:0048856|GO:0031090|GO:…	developmental process|macromolecular complex|signaling|cell|membrane|cellular process|metabolic process|response to stimulus|binding|cellular response to stimulus|negative regulation of metabolic process|negative regulation of cellular process|cell proliferation|regulation of cellular process|intracellular organelle|nitrogen compound metabolic process|response to stress|nuclear outer membrane-end…	-	-	-	-	7:155297776-155310235	3861	2933	4477	1761	1684	1501	26.90954637	22.39188382	24.45478274	10.54003114	10.27860474	10.31031238	24.58540431	10.37631609	1.244507747	7.66E-19	1.94E-15	UP
ENSG00000225383	SFTA1P	surfactant associated 1, pseudogene [Source:HGNC Symbol;Acc:HGNC:18383]	-	-	-	-	-	-	10:10784437-10794980	813	473	1109	451	344	238	23.71960007	15.11644289	25.35819523	11.2997701	8.789432471	6.843494661	21.39807939	8.977565743	1.253085094	5.14E-08	1.16E-05	UP
ENSG00000141854	CTB-55O6.8	Uncharacterized protein LOC113230 [Source:UniProtKB/Swiss-Prot;Acc:Q96FF7]	-	-	-	-	-	-	19:14072536-14075062	62	41	59	28	22	21	0.603688443	0.437294192	0.450240731	0.234132942	0.187597293	0.201518408	0.497074456	0.207749548	1.25861663	1.01E-05	0.000993575	UP
ENSG00000181652	ATG9B	autophagy related 9B [Source:HGNC Symbol;Acc:HGNC:21899]	GO:0005623|GO:0016020|GO:0009987|GO:0008152|GO:0043229|GO:0009056|GO:0051641|GO:0006914|GO:0016043|GO:0043227|GO:0031224|GO:0005622|GO:0031090|GO:0031982|GO:0022607|GO:0043231|GO:0005774|GO:0005737|GO:0008104|GO:0061024|GO:0000422|GO:0044804|GO:0016236|GO:0016021|GO:0006996|GO:0044805|GO:1903008|GO:0031410|GO:0007005|GO:0005773|GO:0000421|GO:0010324|GO:0034727|GO:0034613|GO:0070925|GO:0000407|GO:…	cell|membrane|cellular process|metabolic process|intracellular organelle|catabolic process|cellular localization|autophagy|cellular component organization|membrane-bounded organelle|intrinsic component of membrane|intracellular|organelle membrane|vesicle|cellular component assembly|intracellular membrane-bounded organelle|vacuolar membrane|cytoplasm|protein localization|membrane organization|mito…	-	-	-	-	7:151012209-151024499	114	117	114	38	52	61	0.612667645	0.688772056	0.480167919	0.175378586	0.244743723	0.323099492	0.593869207	0.2477406	1.261314908	6.30E-07	0.000100629	UP
ENSG00000272414	FAM47E-STBD1	FAM47E-STBD1 readthrough [Source:HGNC Symbol;Acc:HGNC:44667]	-	-	-	-	-	-	4:76251721-76311129	42	21	56	10	15	24	0.308021051	0.168700449	0.321875829	0.062982036	0.096337907	0.173471666	0.26619911	0.110930536	1.262849188	0.000904205	0.028238397	UP
ENSG00000110375	UPK2	uroplakin 2 [Source:HGNC Symbol;Acc:HGNC:12579]	GO:0032502|GO:0005623|GO:0016020|GO:0009987|GO:0005576|GO:0005488|GO:1903561|GO:0043229|GO:0042175|GO:0045177|GO:0016043|GO:0043227|GO:0071944|GO:0031224|GO:0005622|GO:0005789|GO:0005515|GO:0005886|GO:0012505|GO:0048856|GO:0031090|GO:0009888|GO:0016324|GO:0007275|GO:0031982|GO:0005887|GO:0043231|GO:0031227|GO:0005737|GO:0031226|GO:0030176|GO:0061024|GO:0005783|GO:0070062|GO:0048869|GO:0016021|GO:…	developmental process|cell|membrane|cellular process|extracellular region|binding|extracellular vesicle|intracellular organelle|nuclear outer membrane-endoplasmic reticulum membrane network|apical part of cell|cellular component organization|membrane-bounded organelle|cell periphery|intrinsic component of membrane|intracellular|endoplasmic reticulum membrane|protein binding|plasma membrane|endome…	-	-	-	-	11:118925164-118958559	136	141	202	86	62	59	4.580483986	5.201909292	5.332048398	2.487404693	1.828737879	1.958440045	5.038147225	2.091527539	1.268336287	2.02E-09	6.66E-07	UP
ENSG00000163286	ALPPL2	alkaline phosphatase, placental like 2 [Source:HGNC Symbol;Acc:HGNC:441]	GO:0005623|GO:0016020|GO:0009987|GO:0008152|GO:0005488|GO:0003824|GO:0043167|GO:0044237|GO:0071944|GO:0016787|GO:0031224|GO:0005886|GO:0031225|GO:0016788|GO:0043169|GO:0046872|GO:0006796|GO:0042578|GO:0016311|GO:0016791|GO:0004035	cell|membrane|cellular process|metabolic process|binding|catalytic activity|ion binding|cellular metabolic process|cell periphery|hydrolase activity|intrinsic component of membrane|plasma membrane|anchored component of membrane|hydrolase activity, acting on ester bonds|cation binding|metal ion binding|phosphate-containing compound metabolic process|phosphoric ester hydrolase activity|dephosphoryl…	K01077	alkaline phosphatase[3.1.3.1]	hsa01100|hsa00790	Metabolic pathways - Homo sapiens (human)|Folate biosynthesis - Homo sapiens (human)	2:232406843-232410714	273	292	365	136	131	135	5.37965287	6.302983731	5.637082765	2.301479681	2.260716923	2.621866429	5.773239789	2.394687678	1.269543641	2.03E-13	1.78E-10	UP
ENSG00000078401	EDN1	endothelin 1 [Source:HGNC Symbol;Acc:HGNC:3176]	GO:0040011|GO:0032502|GO:0040007|GO:0000003|GO:0002376|GO:0023052|GO:0005623|GO:0009987|GO:0005576|GO:0022414|GO:0008152|GO:0050896|GO:0005488|GO:0051716|GO:0009892|GO:0014823|GO:0045178|GO:0048523|GO:0008283|GO:0050794|GO:0045321|GO:0040012|GO:0043229|GO:0006807|GO:0051050|GO:0006950|GO:0016049|GO:0044089|GO:0044702|GO:0071704|GO:0006955|GO:0009628|GO:0051051|GO:0044237|GO:0051641|GO:0048870|GO:…	locomotion|developmental process|growth|reproduction|immune system process|signaling|cell|cellular process|extracellular region|reproductive process|metabolic process|response to stimulus|binding|cellular response to stimulus|negative regulation of metabolic process|response to activity|basal part of cell|negative regulation of cellular process|cell proliferation|regulation of cellular process|le…	K16366	endothelin-1[-]	hsa04668|hsa04066|hsa04933|hsa04916	TNF signaling pathway - Homo sapiens (human)|HIF-1 signaling pathway - Homo sapiens (human)|AGE-RAGE signaling pathway in diabetic complications - Homo sapiens (human)|Melanogenesis - Homo sapiens (human)	6:12290363-12297194	628	384	713	257	224	251	17.3848805	11.64432808	15.46932563	6.109722438	5.430565186	6.84808458	14.83284474	6.129457402	1.274964041	3.97E-11	1.97E-08	UP
ENSG00000187678	SPRY4	sprouty RTK signaling antagonist 4 [Source:HGNC Symbol;Acc:HGNC:15533]	GO:0032502|GO:0023052|GO:0005623|GO:0016020|GO:0009987|GO:0008152|GO:0030054|GO:0050896|GO:0005488|GO:0051716|GO:0042995|GO:0009892|GO:0030055|GO:0048523|GO:0050794|GO:0043229|GO:0071704|GO:0044237|GO:0023051|GO:0043227|GO:0071944|GO:0023057|GO:0031252|GO:0005622|GO:0005515|GO:0005886|GO:0012505|GO:0048856|GO:0019222|GO:0007275|GO:0005924|GO:0005912|GO:0043231|GO:0005737|GO:0001726|GO:0009966|GO:…	developmental process|signaling|cell|membrane|cellular process|metabolic process|cell junction|response to stimulus|binding|cellular response to stimulus|cell projection|negative regulation of metabolic process|cell-substrate junction|negative regulation of cellular process|regulation of cellular process|intracellular organelle|organic substance metabolic process|cellular metabolic process|regula…	-	-	-	-	5:142310427-142326455	142	70	185	49	83	36	0.888854551	0.479968883	0.907576219	0.263400146	0.454995747	0.222092354	0.758799884	0.313496082	1.275272046	8.11E-05	0.004670777	UP
ENSG00000081181	ARG2	arginase 2 [Source:HGNC Symbol;Acc:HGNC:664]	GO:0032502|GO:0005623|GO:0009987|GO:0008152|GO:0005488|GO:0003824|GO:0043229|GO:0006807|GO:0071704|GO:0043167|GO:0044237|GO:0043227|GO:0016787|GO:0009058|GO:0005622|GO:0048856|GO:1903409|GO:0001822|GO:0009888|GO:0035295|GO:0006082|GO:0007275|GO:0048513|GO:0034641|GO:0044281|GO:2001057|GO:0019627|GO:0043231|GO:0043169|GO:0005737|GO:0006520|GO:0003012|GO:0016810|GO:0072593|GO:0044249|GO:0006936|GO:…	developmental process|cell|cellular process|metabolic process|binding|catalytic activity|intracellular organelle|nitrogen compound metabolic process|organic substance metabolic process|ion binding|cellular metabolic process|membrane-bounded organelle|hydrolase activity|biosynthetic process|intracellular|anatomical structure development|reactive oxygen species biosynthetic process|kidney developme…	K01476	arginase[3.5.3.1]	hsa01100|hsa05146|hsa01230|hsa00330|hsa00220	Metabolic pathways - Homo sapiens (human)|Amoebiasis - Homo sapiens (human)|Biosynthesis of amino acids - Homo sapiens (human)|Arginine and proline metabolism - Homo sapiens (human)|Arginine biosynthesis - Homo sapiens (human)	14:67619798-67651720	49	44	90	27	26	23	0.900918808	0.886155712	1.296878568	0.426313751	0.41864689	0.416766078	1.027984363	0.420575573	1.289381352	4.72E-06	0.000527277	UP
ENSG00000177494	ZBED2	zinc finger, BED-type containing 2 [Source:HGNC Symbol;Acc:HGNC:20710]	GO:0005488|GO:0097159|GO:0043167|GO:0003676|GO:0043169|GO:0003677|GO:0046872	binding|organic cyclic compound binding|ion binding|nucleic acid binding|cation binding|DNA binding|metal ion binding	-	-	-	-	3:111592900-111595443	1613	1070	2055	771	674	550	39.28109491	28.54335794	39.22211352	16.1242532	14.37455645	13.20067289	35.68218879	14.56649418	1.292550419	4.12E-14	5.23E-11	UP
ENSG00000133519	ZDHHC8P1	zinc finger, DHHC-type containing 8 pseudogene 1 [Source:HGNC Symbol;Acc:HGNC:26461]	-	-	-	-	-	-	22:23390606-23402726	38	15	57	14	11	19	0.416073643	0.179911854	0.489140185	0.131642841	0.105482691	0.205036665	0.361708561	0.147387399	1.295214555	0.001558702	0.040991435	UP
ENSG00000226145	KRT16P6	keratin 16 pseudogene 6 [Source:HGNC Symbol;Acc:HGNC:50719]	-	-	-	-	-	-	17:16817983-16822579	1917	918	2205	852	711	542	26.37192827	13.83356515	23.77378306	10.06549507	8.565939654	7.348578194	21.32642549	8.660004305	1.30020253	4.99E-09	1.46E-06	UP
ENSG00000165799	RNASE7	ribonuclease, RNase A family, 7 [Source:HGNC Symbol;Acc:HGNC:19278]	GO:0002376|GO:0009987|GO:0005576|GO:0008152|GO:0050896|GO:0005488|GO:0003824|GO:1903561|GO:0097159|GO:0006807|GO:0006950|GO:0071704|GO:0006955|GO:0044237|GO:0051707|GO:0043227|GO:0008289|GO:0009607|GO:0009605|GO:0016787|GO:0045087|GO:0006959|GO:0006725|GO:1901360|GO:0003676|GO:0034641|GO:0016788|GO:0006952|GO:0031982|GO:0046483|GO:0098542|GO:0006139|GO:0009617|GO:0051673|GO:0070062|GO:0019730|GO:…	immune system process|cellular process|extracellular region|metabolic process|response to stimulus|binding|catalytic activity|extracellular vesicle|organic cyclic compound binding|nitrogen compound metabolic process|response to stress|organic substance metabolic process|immune response|cellular metabolic process|response to other organism|membrane-bounded organelle|lipid binding|response to bioti…	-	-	-	-	14:21042226-21044234	34	50	64	19	21	22	0.790695663	1.273711964	1.166495295	0.379465404	0.427704862	0.504246693	1.076967641	0.437138986	1.300810947	1.24E-05	0.001152382	UP
ENSG00000138356	AOX1	aldehyde oxidase 1 [Source:HGNC Symbol;Acc:HGNC:553]	GO:0009055|GO:0005623|GO:0009987|GO:0005576|GO:0008152|GO:0050896|GO:0005488|GO:0003824|GO:0036094|GO:1903561|GO:0097159|GO:0016491|GO:0006807|GO:0006950|GO:0071704|GO:0009056|GO:0043167|GO:0044237|GO:0043227|GO:0048037|GO:0005622|GO:0006725|GO:1901360|GO:0051536|GO:0034641|GO:0043168|GO:0044281|GO:0006952|GO:0031982|GO:0046483|GO:0016614|GO:0043169|GO:0005737|GO:0072593|GO:0043546|GO:0016903|GO:…	electron carrier activity|cell|cellular process|extracellular region|metabolic process|response to stimulus|binding|catalytic activity|small molecule binding|extracellular vesicle|organic cyclic compound binding|oxidoreductase activity|nitrogen compound metabolic process|response to stress|organic substance metabolic process|catabolic process|ion binding|cellular metabolic process|membrane-bounde…	K00157	aldehyde oxidase[1.2.3.1]	hsa01100|hsa04630|hsa00982|hsa00830|hsa00280|hsa00380|hsa00350|hsa00760|hsa00750	Metabolic pathways - Homo sapiens (human)|Jak-STAT signaling pathway - Homo sapiens (human)|Drug metabolism - cytochrome P450 - Homo sapiens (human)|Retinol metabolism - Homo sapiens (human)|Valine, leucine and isoleucine degradation - Homo sapiens (human)|Tryptophan metabolism - Homo sapiens (human)|Tyrosine metabolism - Homo sapiens (human)|Nicotinate and nicotinamide metabolism - Homo sapiens …	2:200585868-200677064	57	68	66	29	36	18	0.428638133	0.560140578	0.388980423	0.18727718	0.237084829	0.133402974	0.459253045	0.185921661	1.304594422	3.93E-06	0.000459474	UP
ENSG00000149591	TAGLN	transgelin [Source:HGNC Symbol;Acc:HGNC:11553]	GO:0032502|GO:0005623|GO:0009987|GO:0005488|GO:0005622|GO:0005515|GO:0048856|GO:0009888|GO:0007275|GO:0048513|GO:0061061|GO:0005737|GO:0008092|GO:0048869|GO:0003779|GO:0060429|GO:0030154|GO:0007517|GO:0030855	developmental process|cell|cellular process|binding|intracellular|protein binding|anatomical structure development|tissue development|multicellular organism development|animal organ development|muscle structure development|cytoplasm|cytoskeletal protein binding|cellular developmental process|actin binding|epithelium development|cell differentiation|muscle organ development|epithelial cell differe…	-	-	-	-	11:117199321-117204782	140	90	192	64	58	52	0.890598368	0.62714518	0.957246054	0.349629131	0.323121422	0.326017366	0.824996534	0.33292264	1.309201077	5.70E-08	1.26E-05	UP
ENSG00000160233	LRRC3	leucine rich repeat containing 3 [Source:HGNC Symbol;Acc:HGNC:14965]	GO:0016020|GO:0005488|GO:0031224|GO:0005515|GO:0016021	membrane|binding|intrinsic component of membrane|protein binding|integral component of membrane	-	-	-	-	21:44455486-44462196	69	45	75	30	24	25	0.661659248	0.47268303	0.563660092	0.247047952	0.201549709	0.236269473	0.56600079	0.228289045	1.309942438	1.54E-06	0.000205182	UP
ENSG00000125695	RP11-51F16.8	-	GO:0005623|GO:0005488|GO:0043229|GO:0043167|GO:0043227|GO:0005622|GO:0012505|GO:0043231|GO:0043169|GO:0005737|GO:0005783|GO:0046872|GO:0005509	cell|binding|intracellular organelle|ion binding|membrane-bounded organelle|intracellular|endomembrane system|intracellular membrane-bounded organelle|cation binding|cytoplasm|endoplasmic reticulum|metal ion binding|calcium ion binding	-	-	-	-	17:63702845-63752097	31	28	44	12	19	12	0.819858835	0.811147385	0.912014667	0.272537675	0.440067141	0.312787022	0.847673629	0.341797279	1.310367992	3.71E-05	0.002695206	UP
ENSG00000143322	ABL2	ABL proto-oncogene 2, non-receptor tyrosine kinase [Source:HGNC Symbol;Acc:HGNC:77]	GO:0040011|GO:0032502|GO:0002376|GO:0023052|GO:0005623|GO:0016020|GO:0009987|GO:0008152|GO:0050896|GO:0005488|GO:0003824|GO:0036094|GO:0051716|GO:0019898|GO:0097159|GO:0044877|GO:0008283|GO:0050794|GO:0040012|GO:0043229|GO:0006950|GO:0071704|GO:0009056|GO:0043167|GO:0006955|GO:0044237|GO:0006914|GO:0048870|GO:0009653|GO:0016043|GO:0007155|GO:0071944|GO:0009605|GO:0009893|GO:0050793|GO:0005622|GO:…	locomotion|developmental process|immune system process|signaling|cell|membrane|cellular process|metabolic process|response to stimulus|binding|catalytic activity|small molecule binding|cellular response to stimulus|extrinsic component of membrane|organic cyclic compound binding|macromolecular complex binding|cell proliferation|regulation of cellular process|regulation of locomotion|intracellular …	K08887	abelson tyrosine-protein kinase 2[2.7.10.2]	hsa04014|hsa04012|hsa05416	Ras signaling pathway - Homo sapiens (human)|ErbB signaling pathway - Homo sapiens (human)|Viral myocarditis - Homo sapiens (human)	1:179099327-179229684	1338	838	896	355	447	500	2.977768466	2.04291768	1.562833989	0.678483041	0.871220004	1.096702941	2.194506711	0.882135328	1.314824781	5.43E-09	1.53E-06	UP
ENSG00000100167	3-Sep	septin 3 [Source:HGNC Symbol;Acc:HGNC:10750]	GO:0045202|GO:0005623|GO:0009987|GO:0030054|GO:0005488|GO:0036094|GO:0097159|GO:0043229|GO:0043167|GO:0005622|GO:0005515|GO:0007049|GO:0043168|GO:0001882|GO:0005737|GO:0000166|GO:0051301|GO:0035639|GO:0001883|GO:0032549|GO:0017076|GO:0005856|GO:0032561|GO:0005525|GO:0019001	synapse|cell|cellular process|cell junction|binding|small molecule binding|organic cyclic compound binding|intracellular organelle|ion binding|intracellular|protein binding|cell cycle|anion binding|nucleoside binding|cytoplasm|nucleotide binding|cell division|purine ribonucleoside triphosphate binding|purine nucleoside binding|ribonucleoside binding|purine nucleotide binding|cytoskeleton|guanyl r…	K16938	septin 3/9/12[-]	hsa05100	Bacterial invasion of epithelial cells - Homo sapiens (human)	22:41976272-41998221	57	46	55	24	13	27	0.33489172	0.296046641	0.253259179	0.12108992	0.06688738	0.156343053	0.294732513	0.114773451	1.36061726	9.00E-06	0.000902815	UP
ENSG00000137502	RAB30	RAB30, member RAS oncogene family [Source:HGNC Symbol;Acc:HGNC:9770]	GO:0023052|GO:0005623|GO:0016020|GO:0009987|GO:0050896|GO:0005488|GO:0003824|GO:0036094|GO:0051716|GO:0097159|GO:0050794|GO:0043229|GO:0043167|GO:0051641|GO:0016043|GO:0043227|GO:0016787|GO:0005622|GO:0012505|GO:0006810|GO:0043168|GO:0001882|GO:0016817|GO:0043231|GO:0005737|GO:0045184|GO:0008104|GO:0007154|GO:0007165|GO:0051649|GO:0000166|GO:0010256|GO:0005794|GO:0006996|GO:0005802|GO:0035639|GO:…	signaling|cell|membrane|cellular process|response to stimulus|binding|catalytic activity|small molecule binding|cellular response to stimulus|organic cyclic compound binding|regulation of cellular process|intracellular organelle|ion binding|cellular localization|cellular component organization|membrane-bounded organelle|hydrolase activity|intracellular|endomembrane system|transport|anion binding|…	-	-	-	-	11:82973133-83071923	226	197	317	58	185	57	0.64784514	0.618585941	0.712182385	0.142780667	0.464429618	0.161035438	0.659537822	0.256081908	1.364850067	0.000128863	0.006798922	UP
ENSG00000115556	PLCD4	phospholipase C delta 4 [Source:HGNC Symbol;Acc:HGNC:9062]	GO:0004871|GO:0000003|GO:0023052|GO:0005623|GO:0016020|GO:0009987|GO:0022414|GO:0008152|GO:0050896|GO:0005488|GO:0003824|GO:0051716|GO:0050794|GO:0043229|GO:0044702|GO:0071704|GO:0009056|GO:0043167|GO:0019953|GO:0044237|GO:0043227|GO:0071944|GO:0016787|GO:0005622|GO:0005515|GO:0005886|GO:0007340|GO:0012505|GO:0031090|GO:0044255|GO:0016788|GO:0019637|GO:0043231|GO:0043169|GO:0005737|GO:0005635|GO:…	signal transducer activity|reproduction|signaling|cell|membrane|cellular process|reproductive process|metabolic process|response to stimulus|binding|catalytic activity|cellular response to stimulus|regulation of cellular process|intracellular organelle|single organism reproductive process|organic substance metabolic process|catabolic process|ion binding|sexual reproduction|cellular metabolic proc…	K05857	phosphatidylinositol phospholipase C, delta[3.1.4.11]	hsa01100|hsa04020|hsa04919|hsa04933|hsa04070|hsa00562	Metabolic pathways - Homo sapiens (human)|Calcium signaling pathway - Homo sapiens (human)|Thyroid hormone signaling pathway - Homo sapiens (human)|AGE-RAGE signaling pathway in diabetic complications - Homo sapiens (human)|Phosphatidylinositol signaling system - Homo sapiens (human)|Inositol phosphate metabolism - Homo sapiens (human)	2:218607765-218637184	12	21	18	7	7	7	0.049683686	0.09524073	0.058408043	0.02488767	0.025381833	0.028564531	0.067777486	0.026278011	1.366950025	0.002019517	0.048395933	UP
ENSG00000138623	SEMA7A	semaphorin 7A, GPI membrane anchor (John Milton Hagen blood group) [Source:HGNC Symbol;Acc:HGNC:10741]	GO:0040011|GO:0032502|GO:0040007|GO:0002376|GO:0023052|GO:0005623|GO:0016020|GO:0009987|GO:0008152|GO:0050896|GO:0005488|GO:0051716|GO:0044877|GO:0050794|GO:0040012|GO:0006950|GO:0016049|GO:0071704|GO:0006955|GO:0009986|GO:0044237|GO:0048870|GO:0023051|GO:0040017|GO:0009653|GO:0016043|GO:0045927|GO:0071944|GO:0040008|GO:0009605|GO:0009893|GO:0031224|GO:0002684|GO:0050793|GO:0048589|GO:0002682|GO:…	locomotion|developmental process|growth|immune system process|signaling|cell|membrane|cellular process|metabolic process|response to stimulus|binding|cellular response to stimulus|macromolecular complex binding|regulation of cellular process|regulation of locomotion|response to stress|cell growth|organic substance metabolic process|immune response|cell surface|cellular metabolic process|cell moti…	K06529	semaphorin 7[-]	hsa04360	Axon guidance - Homo sapiens (human)	15:74409289-74434467	763	375	648	250	275	196	5.963218952	3.210400842	3.969186912	1.677922457	1.88223566	1.50971973	4.380935569	1.689959282	1.37425051	1.27E-09	4.56E-07	UP
ENSG00000166396	SERPINB7	serpin peptidase inhibitor, clade B (ovalbumin), member 7 [Source:HGNC Symbol;Acc:HGNC:13902]	GO:0032502|GO:0005623|GO:0009987|GO:0005576|GO:0008152|GO:0009892|GO:0048523|GO:0008283|GO:0050794|GO:0071704|GO:0044237|GO:0009893|GO:0009058|GO:0005615|GO:0030234|GO:0050793|GO:0005622|GO:0048856|GO:0019222|GO:0008284|GO:0042127|GO:0004857|GO:0001822|GO:0009888|GO:0001568|GO:0032835|GO:0007275|GO:0048513|GO:0001817|GO:0072111|GO:0005737|GO:0001816|GO:0072006|GO:0001819|GO:0044236|GO:0044092|GO:…	developmental process|cell|cellular process|extracellular region|metabolic process|negative regulation of metabolic process|negative regulation of cellular process|cell proliferation|regulation of cellular process|organic substance metabolic process|cellular metabolic process|positive regulation of metabolic process|biosynthetic process|extracellular space|enzyme regulator activity|regulation of …	-	-	-	-	18:63752935-63805376	191	166	243	88	82	69	2.507429209	2.387127117	2.50018749	0.992101067	0.942745617	0.892750065	2.464914605	0.94253225	1.386923779	5.20E-13	4.26E-10	UP
ENSG00000130203	APOE	apolipoprotein E [Source:HGNC Symbol;Acc:HGNC:613]	GO:0016209|GO:0040011|GO:0032502|GO:0031012|GO:0040007|GO:0032991|GO:0005215|GO:0023052|GO:0005623|GO:0016020|GO:0009987|GO:0005576|GO:0008152|GO:0050896|GO:0005488|GO:0036094|GO:1903561|GO:0051716|GO:0040013|GO:0042995|GO:0033218|GO:0097159|GO:0009892|GO:0048523|GO:0032994|GO:0051606|GO:0044877|GO:0008283|GO:0034358|GO:0050794|GO:0040012|GO:0043229|GO:0006807|GO:0051050|GO:0006950|GO:0016049|GO:…	antioxidant activity|locomotion|developmental process|extracellular matrix|growth|macromolecular complex|transporter activity|signaling|cell|membrane|cellular process|extracellular region|metabolic process|response to stimulus|binding|small molecule binding|extracellular vesicle|cellular response to stimulus|negative regulation of locomotion|cell projection|amide binding|organic cyclic compound b…	K04524	apolipoprotein E[-]	hsa05010	Alzheimer,s disease - Homo sapiens (human)	19:44905754-44909393	54	17	47	23	16	8	0.787740768	0.271641	0.537346688	0.28813539	0.204409901	0.115013386	0.532242819	0.202519559	1.39402333	0.001344636	0.037006442	UP
ENSG00000224020	MIR181A2HG	MIR181A2 host gene [Source:HGNC Symbol;Acc:HGNC:37188]	-	-	-	-	-	-	9:124658467-124698631	29	21	39	15	12	8	2.465395907	1.955600075	2.598549885	1.095145347	0.89342541	0.670274388	2.339848622	0.886281715	1.400577943	5.82E-05	0.003784333	UP
ENSG00000112972	HMGCS1	3-hydroxy-3-methylglutaryl-CoA synthase 1 [Source:HGNC Symbol;Acc:HGNC:5007]	GO:0032502|GO:0000003|GO:0005623|GO:0016020|GO:0009987|GO:0022414|GO:0008152|GO:0050896|GO:0005488|GO:0003824|GO:0036094|GO:0051716|GO:0043229|GO:0044702|GO:0071704|GO:0008144|GO:0009628|GO:0044237|GO:0003006|GO:0043227|GO:0071944|GO:0009605|GO:0016853|GO:0009058|GO:0005622|GO:0005515|GO:0005886|GO:0016740|GO:0048856|GO:0042802|GO:0045137|GO:0044255|GO:0009314|GO:1901360|GO:0009991|GO:0007275|GO:…	developmental process|reproduction|cell|membrane|cellular process|reproductive process|metabolic process|response to stimulus|binding|catalytic activity|small molecule binding|cellular response to stimulus|intracellular organelle|single organism reproductive process|organic substance metabolic process|drug binding|response to abiotic stimulus|cellular metabolic process|developmental process invol…	K01641	hydroxymethylglutaryl-CoA synthase[2.3.3.10]	hsa01100|hsa00280|hsa00650|hsa00900|hsa00072	Metabolic pathways - Homo sapiens (human)|Valine, leucine and isoleucine degradation - Homo sapiens (human)|Butanoate metabolism - Homo sapiens (human)|Terpenoid backbone biosynthesis - Homo sapiens (human)|Synthesis and degradation of ketone bodies - Homo sapiens (human)	5:43289395-43313512	8223	7174	9580	3743	2319	3687	66.99264239	64.02213118	61.16913847	26.18740476	16.5456269	29.60426953	64.06130401	24.11243373	1.409675892	4.51E-14	5.45E-11	UP
ENSG00000160870	CYP3A7	cytochrome P450 family 3 subfamily A member 7 [Source:HGNC Symbol;Acc:HGNC:2640]	GO:0005623|GO:0016020|GO:0009987|GO:0008152|GO:0050896|GO:0005488|GO:0003824|GO:0051716|GO:0097159|GO:0016491|GO:0043229|GO:0042175|GO:0043167|GO:0044237|GO:0043227|GO:0019825|GO:0005622|GO:0005789|GO:0012505|GO:0031090|GO:0009410|GO:0044281|GO:0043231|GO:0043169|GO:0005737|GO:0016705|GO:0004497|GO:0005783|GO:0006805|GO:0055114|GO:0046872|GO:0020037|GO:0071466|GO:0016712|GO:0070330|GO:0046914|GO:…	cell|membrane|cellular process|metabolic process|response to stimulus|binding|catalytic activity|cellular response to stimulus|organic cyclic compound binding|oxidoreductase activity|intracellular organelle|nuclear outer membrane-endoplasmic reticulum membrane network|ion binding|cellular metabolic process|membrane-bounded organelle|oxygen binding|intracellular|endoplasmic reticulum membrane|endo…	K17691	cytochrome P450, family 3, subfamily A, polypeptide 7[1.14.14.1]	hsa01100|hsa05204|hsa00830|hsa00140	Metabolic pathways - Homo sapiens (human)|Chemical carcinogenesis - Homo sapiens (human)|Retinol metabolism - Homo sapiens (human)|Steroid hormone biosynthesis - Homo sapiens (human)	7:99705037-99735196	20	15	30	11	7	7	0.250125701	0.205499318	0.294055207	0.118137368	0.076670057	0.086283928	0.249893409	0.093697118	1.415236277	0.000318061	0.013275372	UP
ENSG00000065717	TLE2	transducin like enhancer of split 2 [Source:HGNC Symbol;Acc:HGNC:11838]	GO:0032502|GO:0023052|GO:0005623|GO:0009987|GO:0005576|GO:0008152|GO:0030054|GO:0050896|GO:0005488|GO:0000988|GO:0051716|GO:0009892|GO:0030055|GO:0048523|GO:0050794|GO:0043229|GO:0006807|GO:0071704|GO:0044237|GO:0023051|GO:0000989|GO:0009653|GO:0043227|GO:0023057|GO:0009058|GO:0005615|GO:0005622|GO:0005515|GO:0048856|GO:0019222|GO:0003712|GO:0006725|GO:1901360|GO:0007275|GO:0048513|GO:0034641|GO:…	developmental process|signaling|cell|cellular process|extracellular region|metabolic process|cell junction|response to stimulus|binding|transcription factor activity, protein binding|cellular response to stimulus|negative regulation of metabolic process|cell-substrate junction|negative regulation of cellular process|regulation of cellular process|intracellular organelle|nitrogen compound metaboli…	-	-	-	-	19:2997638-3047635	26	36	39	12	9	18	0.163768124	0.248388828	0.192528262	0.064908805	0.049647246	0.111738988	0.201561738	0.07543168	1.417979345	5.17E-05	0.003485075	UP
ENSG00000268621	AC006262.5	-	-	-	-	-	-	-	19:46189166-46203083	1706	1662	2597	781	765	750	37.25750452	39.75919582	44.45050227	14.64742929	14.63125672	16.14285446	40.48906754	15.14051349	1.419118283	1.92E-24	8.12E-21	UP
ENSG00000204618	RNF39	ring finger protein 39 [Source:HGNC Symbol;Acc:HGNC:18064]	GO:0005623|GO:0005488|GO:0043167|GO:0005622|GO:0005515|GO:0043169|GO:0005737|GO:0046872|GO:0046914|GO:0008270	cell|binding|ion binding|intracellular|protein binding|cation binding|cytoplasm|metal ion binding|transition metal ion binding|zinc ion binding	-	-	-	-	6:30070266-30075887	1167	610	1177	382	419	339	16.17287013	9.260146902	12.78388122	4.546275677	5.085286983	4.630205354	12.73896608	4.753922671	1.422057849	1.03E-12	7.71E-10	UP
ENSG00000116983	HPCAL4	hippocalcin like 4 [Source:HGNC Symbol;Acc:HGNC:18212]	GO:0032502|GO:0023052|GO:0005623|GO:0009987|GO:0050896|GO:0005488|GO:0051716|GO:0050794|GO:0043167|GO:0016247|GO:0005622|GO:0005515|GO:0048856|GO:0008022|GO:0007275|GO:0043169|GO:0005246|GO:0019904|GO:0007154|GO:0007165|GO:0046872|GO:0007417|GO:0007399|GO:0005509	developmental process|signaling|cell|cellular process|response to stimulus|binding|cellular response to stimulus|regulation of cellular process|ion binding|channel regulator activity|intracellular|protein binding|anatomical structure development|protein C-terminus binding|multicellular organism development|cation binding|calcium channel regulator activity|protein domain specific binding|cell comm…	-	-	-	-	1:39678648-39691689	29	33	31	16	11	10	0.31740414	0.395642158	0.265918683	0.150385109	0.105441663	0.107869742	0.326321661	0.121232171	1.428522155	2.96E-05	0.002272835	UP
ENSG00000125845	BMP2	bone morphogenetic protein 2 [Source:HGNC Symbol;Acc:HGNC:1069]	GO:0040011|GO:0032502|GO:0040007|GO:0032991|GO:0023052|GO:0005623|GO:0016020|GO:0009987|GO:0005576|GO:0008152|GO:0050896|GO:0005488|GO:0003824|GO:0051716|GO:0009892|GO:0048523|GO:0008283|GO:0016491|GO:0050794|GO:0031128|GO:0040012|GO:0006807|GO:0006950|GO:0071704|GO:0009628|GO:0009986|GO:0044237|GO:0042445|GO:0048870|GO:0023051|GO:0040017|GO:0009653|GO:0016043|GO:0007155|GO:0071944|GO:0023057|GO:…	locomotion|developmental process|growth|macromolecular complex|signaling|cell|membrane|cellular process|extracellular region|metabolic process|response to stimulus|binding|catalytic activity|cellular response to stimulus|negative regulation of metabolic process|negative regulation of cellular process|cell proliferation|oxidoreductase activity|regulation of cellular process|developmental induction…	K04662	bone morphogenetic protein 2/4[-]	hsa05200|hsa04060|hsa04390|hsa04550|hsa04350|hsa05217|hsa04340	Pathways in cancer - Homo sapiens (human)|Cytokine-cytokine receptor interaction - Homo sapiens (human)|Hippo signaling pathway - Homo sapiens (human)|Signaling pathways regulating pluripotency of stem cells - Homo sapiens (human)|TGF-beta signaling pathway - Homo sapiens (human)|Basal cell carcinoma - Homo sapiens (human)|Hedgehog signaling pathway - Homo sapiens (human)	20:6767664-6780280	77	50	81	23	42	16	1.203413897	0.855979715	0.992155986	0.308699343	0.574851935	0.246443568	1.017183199	0.376664949	1.433225847	6.14E-06	0.0006524	UP
ENSG00000204758	CTC-308K20.1	-	-	-	-	-	-	-	5:172954786-172959392	31	44	45	22	14	11	0.526610202	0.818751173	0.599116405	0.320943048	0.208279659	0.184156409	0.64815926	0.237793039	1.446641862	1.25E-05	0.001161021	UP
ENSG00000105880	DLX5	distal-less homeobox 5 [Source:HGNC Symbol;Acc:HGNC:2918]	GO:0040011|GO:0032502|GO:0032991|GO:0023052|GO:0005623|GO:0009987|GO:0008152|GO:0050896|GO:0001071|GO:0005488|GO:0051716|GO:0097159|GO:0003700|GO:0008283|GO:0050794|GO:0043229|GO:0006807|GO:0071704|GO:0044237|GO:0023051|GO:0009653|GO:0000785|GO:0016043|GO:0043227|GO:0009605|GO:0009893|GO:0009058|GO:0050793|GO:0005622|GO:0005515|GO:0048856|GO:0048646|GO:0019222|GO:0008284|GO:0042127|GO:0006935|GO:…	locomotion|developmental process|macromolecular complex|signaling|cell|cellular process|metabolic process|response to stimulus|nucleic acid binding transcription factor activity|binding|cellular response to stimulus|organic cyclic compound binding|transcription factor activity, sequence-specific DNA binding|cell proliferation|regulation of cellular process|intracellular organelle|nitrogen compoun…	K18489	homeobox protein DLX5[-]	hsa04550	Signaling pathways regulating pluripotency of stem cells - Homo sapiens (human)	7:97020392-97025097	72	57	77	28	30	21	1.059650112	0.918922968	0.888162122	0.353893412	0.386661662	0.304596338	0.955578401	0.348383804	1.455696688	2.66E-08	6.58E-06	UP
ENSG00000120820	GLT8D2	glycosyltransferase 8 domain containing 2 [Source:HGNC Symbol;Acc:HGNC:24890]	GO:0005623|GO:0016020|GO:0008152|GO:0003824|GO:0043229|GO:0071704|GO:0043227|GO:0009058|GO:0031224|GO:0005622|GO:0012505|GO:0016740|GO:0043231|GO:0005737|GO:0005975|GO:0016757|GO:0016021|GO:0005794|GO:0005976|GO:0009059|GO:0016051|GO:0000271	cell|membrane|metabolic process|catalytic activity|intracellular organelle|organic substance metabolic process|membrane-bounded organelle|biosynthetic process|intrinsic component of membrane|intracellular|endomembrane system|transferase activity|intracellular membrane-bounded organelle|cytoplasm|carbohydrate metabolic process|transferase activity, transferring glycosyl groups|integral component o…	-	-	-	-	12:103988984-104064183	28	32	29	12	11	11	0.299360885	0.374760241	0.242998289	0.110174805	0.102997917	0.11590239	0.305706472	0.109691704	1.478692676	2.80E-05	0.002196907	UP
ENSG00000259256	RP11-838N2.3	-	-	-	-	-	-	-	18:3347776-3350559	24	19	30	9	9	9	3.343318506	2.899255231	3.275367407	1.076688442	1.098015209	1.235698629	3.172647048	1.13680076	1.480707609	6.69E-05	0.004132117	UP
ENSG00000272695	GAS6-AS2	GAS6 antisense RNA 2 (head to head) [Source:HGNC Symbol;Acc:HGNC:43694]	-	-	-	-	-	-	13:113864168-113866833	189	192	280	93	83	70	5.449170854	6.063776403	6.326992964	2.302639007	2.095730922	1.989069415	5.94664674	2.129146448	1.48180119	1.85E-14	2.61E-11	UP
ENSG00000101331	CCM2L	cerebral cavernous malformation 2-like [Source:HGNC Symbol;Acc:HGNC:16153]	GO:0032502|GO:0040007|GO:0009987|GO:0050896|GO:0005488|GO:0048523|GO:0050794|GO:0006950|GO:0009653|GO:0007155|GO:0048589|GO:0005515|GO:0048856|GO:0007507|GO:0016337|GO:0009888|GO:0007275|GO:0048513|GO:0030155|GO:0001817|GO:0035265|GO:0098609|GO:0051098|GO:0061061|GO:0055017|GO:0001816|GO:0009611|GO:0009887|GO:0048729|GO:0001819|GO:0007162|GO:0044092|GO:0061383|GO:0003205|GO:0051100|GO:0003208|GO:…	developmental process|growth|cellular process|response to stimulus|binding|negative regulation of cellular process|regulation of cellular process|response to stress|anatomical structure morphogenesis|cell adhesion|developmental growth|protein binding|anatomical structure development|heart development|single organismal cell-cell adhesion|tissue development|multicellular organism development|animal…	-	-	-	-	20:32010450-32032180	30	16	25	11	11	5	0.607557829	0.354948182	0.396805054	0.191298365	0.195099328	0.099796008	0.453103689	0.162064567	1.483272532	0.000323855	0.013448425	UP
ENSG00000158246	FAM46B	family with sequence similarity 46 member B [Source:HGNC Symbol;Acc:HGNC:28273]	GO:0005488|GO:0005515	binding|protein binding	-	-	-	-	1:27005020-27012836	208	177	246	84	63	85	4.943450494	4.608000257	4.582187535	1.714449838	1.311270094	1.990989366	4.711212762	1.672236433	1.494319646	5.43E-13	4.31E-10	UP
ENSG00000128917	DLL4	delta-like 4 (Drosophila) [Source:HGNC Symbol;Acc:HGNC:2910]	GO:0040011|GO:0032502|GO:0002376|GO:0023052|GO:0005623|GO:0016020|GO:0009987|GO:0008152|GO:0050896|GO:0005488|GO:0051716|GO:0040013|GO:0009892|GO:0048523|GO:0008283|GO:0050794|GO:0045321|GO:0040012|GO:0006807|GO:0071704|GO:0043167|GO:0044237|GO:0048870|GO:0023051|GO:0009653|GO:0007155|GO:0071944|GO:0023057|GO:0009893|GO:0009058|GO:0031224|GO:0050793|GO:0002520|GO:0005515|GO:0005886|GO:0048856|GO:…	locomotion|developmental process|immune system process|signaling|cell|membrane|cellular process|metabolic process|response to stimulus|binding|cellular response to stimulus|negative regulation of locomotion|negative regulation of metabolic process|negative regulation of cellular process|cell proliferation|regulation of cellular process|leukocyte activation|regulation of locomotion|nitrogen compou…	K06051	delta[-]	hsa04330	Notch signaling pathway - Homo sapiens (human)	15:40929340-40939072	40	12	32	12	12	7	0.39342643	0.129287789	0.246672371	0.101356199	0.103363793	0.067856986	0.256462197	0.090858993	1.497044967	0.000818991	0.026433668	UP
ENSG00000168386	FILIP1L	filamin A interacting protein 1-like [Source:HGNC Symbol;Acc:HGNC:24589]	GO:0005623|GO:0016020|GO:0043229|GO:0043227|GO:0005622|GO:0043231|GO:0005737|GO:0005634	cell|membrane|intracellular organelle|membrane-bounded organelle|intracellular|intracellular membrane-bounded organelle|cytoplasm|nucleus	-	-	-	-	3:99830141-100114513	111	131	144	40	68	34	0.354361091	0.45810391	0.360290821	0.109662975	0.190114014	0.106976447	0.390918607	0.135584478	1.527676228	2.66E-09	8.42E-07	UP
ENSG00000169550	MUC15	mucin 15, cell surface associated [Source:HGNC Symbol;Acc:HGNC:14956]	GO:0005623|GO:0016020|GO:0009987|GO:0005576|GO:0008152|GO:0043229|GO:0071704|GO:0044237|GO:0043227|GO:0071944|GO:0009058|GO:0031224|GO:0005622|GO:0005886|GO:0012505|GO:0006486|GO:0043231|GO:0005737|GO:0005975|GO:0016021|GO:0044249|GO:0019538|GO:0005794|GO:0034645|GO:0043412|GO:0006493|GO:0009100|GO:0036211|GO:0005796|GO:0070085|GO:1901137|GO:0044267|GO:0009059|GO:0009101|GO:0043413|GO:0006464|GO:…	cell|membrane|cellular process|extracellular region|metabolic process|intracellular organelle|organic substance metabolic process|cellular metabolic process|membrane-bounded organelle|cell periphery|biosynthetic process|intrinsic component of membrane|intracellular|plasma membrane|endomembrane system|protein glycosylation|intracellular membrane-bounded organelle|cytoplasm|carbohydrate metabolic p…	-	-	-	-	11:26559033-26572233	24	44	32	8	9	19	0.271934906	0.546108845	0.284167366	0.077841779	0.089309069	0.212178067	0.367403706	0.126442972	1.538879332	0.000196617	0.00924028	UP
ENSG00000122176	FMOD	fibromodulin [Source:HGNC Symbol;Acc:HGNC:3774]	GO:0032502|GO:0031012|GO:0023052|GO:0005623|GO:0009987|GO:0005576|GO:0008152|GO:0050896|GO:0005488|GO:0051716|GO:0050794|GO:0043229|GO:0005578|GO:0006807|GO:0071704|GO:0009056|GO:0043167|GO:0044237|GO:0009653|GO:0016043|GO:0043227|GO:0009058|GO:0005615|GO:0005622|GO:0005515|GO:0012505|GO:0048856|GO:0008201|GO:0048468|GO:0006082|GO:0007275|GO:0043168|GO:0043062|GO:0044281|GO:0022607|GO:0043231|GO:…	developmental process|extracellular matrix|signaling|cell|cellular process|extracellular region|metabolic process|response to stimulus|binding|cellular response to stimulus|regulation of cellular process|intracellular organelle|proteinaceous extracellular matrix|nitrogen compound metabolic process|organic substance metabolic process|catabolic process|ion binding|cellular metabolic process|anatomi…	-	-	-	-	1:203340628-203351489	14	12	31	4	5	10	0.17935758	0.168400803	0.311257425	0.044006387	0.0560966	0.126261374	0.219671936	0.075454787	1.541666236	0.001050878	0.031486623	UP
ENSG00000159753	RLTPR	RGD motif, leucine rich repeats, tropomodulin domain and proline-rich containing [Source:HGNC Symbol;Acc:HGNC:27089]	GO:0040011|GO:0032502|GO:0032991|GO:0002376|GO:0023052|GO:0005623|GO:0016020|GO:0009987|GO:0030054|GO:0050896|GO:0005488|GO:0051716|GO:0008283|GO:0050794|GO:0045321|GO:0043229|GO:0051050|GO:0006955|GO:0051641|GO:0048870|GO:0005911|GO:0007155|GO:0071944|GO:0002684|GO:0050793|GO:0005622|GO:0002682|GO:0002520|GO:0005515|GO:0005886|GO:0043234|GO:0048856|GO:0060341|GO:0008284|GO:0002757|GO:0042127|GO:…	locomotion|developmental process|macromolecular complex|immune system process|signaling|cell|membrane|cellular process|cell junction|response to stimulus|binding|cellular response to stimulus|cell proliferation|regulation of cellular process|leukocyte activation|intracellular organelle|positive regulation of transport|immune response|cellular localization|cell motility|cell-cell junction|cell adh…	-	-	-	-	16:67644919-67657569	30	23	65	12	14	14	0.12810343	0.107580833	0.21752838	0.044003048	0.052354363	0.058919223	0.151070881	0.051758878	1.545347361	3.16E-05	0.002389854	UP
ENSG00000258667	HIF1A-AS2	HIF1A antisense RNA 2 [Source:HGNC Symbol;Acc:HGNC:43015]	-	-	-	-	-	-	14:61715558-61751097	18	10	15	4	4	7	1.900662044	1.156616493	1.241321231	0.362701796	0.369917033	0.728475941	1.432866589	0.48703159	1.556817033	0.001787909	0.044544428	UP
ENSG00000232611	RP11-1114A5.4	-	-	-	-	-	-	-	X:136840931-136847797	16	10	14	4	5	5	0.298371557	0.204266597	0.204611921	0.064055685	0.081654197	0.091893011	0.235750025	0.079200964	1.573668025	0.001073642	0.031956164	UP
ENSG00000121753	ADGRB2	adhesion G protein-coupled receptor B2 [Source:HGNC Symbol;Acc:HGNC:944]	GO:0032502|GO:0004871|GO:0023052|GO:0005623|GO:0016020|GO:0009987|GO:0050896|GO:0005488|GO:0051716|GO:0004872|GO:0050794|GO:0044089|GO:0038023|GO:0009653|GO:0016043|GO:0071944|GO:0031224|GO:0050793|GO:0005515|GO:0005886|GO:0048856|GO:0048646|GO:0048514|GO:0051130|GO:0001568|GO:0007275|GO:0051128|GO:0022607|GO:0050803|GO:0004888|GO:0051963|GO:0001525|GO:0007154|GO:0007165|GO:0051965|GO:0050808|GO:…	developmental process|signal transducer activity|signaling|cell|membrane|cellular process|response to stimulus|binding|cellular response to stimulus|receptor activity|regulation of cellular process|positive regulation of cellular component biogenesis|signaling receptor activity|anatomical structure morphogenesis|cellular component organization|cell periphery|intrinsic component of membrane|regula…	-	-	-	-	1:31727117-31764893	368	263	360	132	97	118	1.667400385	1.305328214	1.278394536	0.513618703	0.384900375	0.526938784	1.417041045	0.47515262	1.576418656	1.97E-14	2.64E-11	UP
ENSG00000280287	RP13-554M15.7	-	-	-	-	-	-	-	12:132550729-132554947	52	43	57	10	28	15	0.693656405	0.628316797	0.595918595	0.114558935	0.327106191	0.197202968	0.639297266	0.212956031	1.585931333	1.22E-06	0.000170416	UP
ENSG00000173546	CSPG4	chondroitin sulfate proteoglycan 4 [Source:HGNC Symbol;Acc:HGNC:2466]	GO:0040011|GO:0032502|GO:0004871|GO:0023052|GO:0005623|GO:0016020|GO:0009987|GO:0005576|GO:0008152|GO:0030054|GO:0050896|GO:0005488|GO:1903561|GO:0051716|GO:0042995|GO:0030055|GO:0008283|GO:0050794|GO:0043229|GO:0006807|GO:0071704|GO:0009056|GO:0009986|GO:0044237|GO:0045177|GO:0048870|GO:0023051|GO:0009653|GO:0043227|GO:0071944|GO:0009893|GO:0031252|GO:0009058|GO:0031224|GO:0005622|GO:0005515|GO:…	locomotion|developmental process|signal transducer activity|signaling|cell|membrane|cellular process|extracellular region|metabolic process|cell junction|response to stimulus|binding|extracellular vesicle|cellular response to stimulus|cell projection|cell-substrate junction|cell proliferation|regulation of cellular process|intracellular organelle|nitrogen compound metabolic process|organic substa…	-	-	-	-	15:75674322-75712848	17	14	10	7	5	3	0.115409138	0.104112529	0.053208327	0.040807973	0.029726462	0.020070994	0.090909998	0.03020181	1.589803973	0.00177914	0.044396278	UP
ENSG00000152779	SLC16A12	solute carrier family 16 member 12 [Source:HGNC Symbol;Acc:HGNC:23094]	GO:0016020|GO:0009987|GO:0031224|GO:0006810|GO:0055085|GO:0016021	membrane|cellular process|intrinsic component of membrane|transport|transmembrane transport|integral component of membrane	-	-	-	-	10:89430299-89556641	25	47	40	10	15	14	0.283832372	0.584523873	0.355930091	0.097503358	0.149142041	0.156658332	0.408095445	0.134434577	1.602002356	1.29E-05	0.001186302	UP
ENSG00000068831	RASGRP2	RAS guanyl releasing protein 2 (calcium and DAG-regulated) [Source:HGNC Symbol;Acc:HGNC:9879]	GO:0040007|GO:0045202|GO:0023052|GO:0005623|GO:0016020|GO:0009987|GO:0008152|GO:0030054|GO:0050896|GO:0005488|GO:0051716|GO:0042995|GO:0050794|GO:0006950|GO:0016049|GO:0043167|GO:0016043|GO:0008289|GO:0071944|GO:0040008|GO:0009893|GO:0031252|GO:0005622|GO:0005886|GO:0005085|GO:0019222|GO:0050817|GO:0051128|GO:0043169|GO:0005737|GO:0009611|GO:0001726|GO:0019992|GO:0001775|GO:0043005|GO:0043085|GO:…	growth|synapse|signaling|cell|membrane|cellular process|metabolic process|cell junction|response to stimulus|binding|cellular response to stimulus|cell projection|regulation of cellular process|response to stress|cell growth|ion binding|cellular component organization|lipid binding|cell periphery|regulation of growth|positive regulation of metabolic process|cell leading edge|intracellular|plasma …	K12361	RAS guanyl-releasing protein 2[-]	hsa05200|hsa04010|hsa04014|hsa04015|hsa04062|hsa04611	Pathways in cancer - Homo sapiens (human)|MAPK signaling pathway - Homo sapiens (human)|Ras signaling pathway - Homo sapiens (human)|Rap1 signaling pathway - Homo sapiens (human)|Chemokine signaling pathway - Homo sapiens (human)|Platelet activation - Homo sapiens (human)	11:64726911-64745456	8	11	25	4	4	6	0.038602016	0.058143759	0.094548679	0.0165755	0.016905237	0.028532717	0.063764818	0.020671151	1.625141905	0.001884182	0.045878224	UP
ENSG00000185275	CD24P4	CD24 molecule pseudogene 4 [Source:HGNC Symbol;Acc:HGNC:1649]	-	-	-	-	-	-	Y:18992467-18992709	16	18	11	6	7	3	3.705701065	4.566440516	1.996717969	1.193432465	1.419815865	0.684726492	3.422953184	1.099324941	1.638623676	0.001031792	0.030951317	UP
ENSG00000204682	CASC10	cancer susceptibility candidate 10 [Source:HGNC Symbol;Acc:HGNC:31448]	-	-	-	-	-	-	10:21492658-21497262	71	62	77	26	19	25	1.051261677	1.005568977	0.893536426	0.330598362	0.246372764	0.364815979	0.983455693	0.313929035	1.647421589	6.50E-10	2.50E-07	UP
ENSG00000168497	SDPR	serum deprivation response [Source:HGNC Symbol;Acc:HGNC:10690]	GO:0005623|GO:0016020|GO:0005488|GO:0036094|GO:0043167|GO:0072341|GO:0008289|GO:0071944|GO:0005622|GO:0005515|GO:0005886|GO:0044853|GO:0043168|GO:0005543|GO:0019899|GO:0005737|GO:0043177|GO:0001786|GO:0098857|GO:0005901|GO:0005829|GO:0019900|GO:0031406|GO:0045121|GO:0016597|GO:0019901|GO:0005080	cell|membrane|binding|small molecule binding|ion binding|modified amino acid binding|lipid binding|cell periphery|intracellular|protein binding|plasma membrane|plasma membrane raft|anion binding|phospholipid binding|enzyme binding|cytoplasm|organic acid binding|phosphatidylserine binding|membrane microdomain|caveola|cytosol|kinase binding|carboxylic acid binding|membrane raft|amino acid binding|p…	-	-	-	-	2:191834302-191847255	42	50	56	16	14	19	0.732038881	0.954593668	0.764965969	0.239479786	0.213697897	0.326382304	0.817199506	0.259853329	1.652990789	2.23E-08	5.77E-06	UP
ENSG00000117245	KIF17	kinesin family member 17 [Source:HGNC Symbol;Acc:HGNC:19167]	GO:0032991|GO:0005623|GO:0016020|GO:0009987|GO:0008152|GO:0005488|GO:0003824|GO:0036094|GO:0042995|GO:0097159|GO:0044877|GO:0043229|GO:0043167|GO:0016043|GO:0071944|GO:0016787|GO:0005622|GO:0005515|GO:0005886|GO:0043234|GO:0005929|GO:0030992|GO:0006810|GO:0005930|GO:0043168|GO:0005874|GO:0030990|GO:0001882|GO:0016817|GO:0005737|GO:0006928|GO:0032403|GO:0045184|GO:0072372|GO:0036064|GO:0005875|GO:…	macromolecular complex|cell|membrane|cellular process|metabolic process|binding|catalytic activity|small molecule binding|cell projection|organic cyclic compound binding|macromolecular complex binding|intracellular organelle|ion binding|cellular component organization|cell periphery|hydrolase activity|intracellular|protein binding|plasma membrane|protein complex|cilium|intraciliary transport part…	-	-	-	-	1:20664014-20718017	10	10	20	4	6	3	0.08639589	0.094638715	0.135423918	0.029677626	0.045394374	0.02554322	0.105486174	0.033538407	1.653167856	0.000920748	0.02861033	UP
ENSG00000163283	ALPP	alkaline phosphatase, placental [Source:HGNC Symbol;Acc:HGNC:439]	GO:0005623|GO:0016020|GO:0009987|GO:0008152|GO:0005488|GO:0003824|GO:0043167|GO:0009986|GO:0044237|GO:0071944|GO:0016787|GO:0031224|GO:0005515|GO:0005886|GO:0031225|GO:0016788|GO:0043169|GO:0016021|GO:0046872|GO:0006796|GO:0042578|GO:0016311|GO:0000287|GO:0046914|GO:0016791|GO:0004035|GO:0008270	cell|membrane|cellular process|metabolic process|binding|catalytic activity|ion binding|cell surface|cellular metabolic process|cell periphery|hydrolase activity|intrinsic component of membrane|protein binding|plasma membrane|anchored component of membrane|hydrolase activity, acting on ester bonds|cation binding|integral component of membrane|metal ion binding|phosphate-containing compound metabo…	K01077	alkaline phosphatase[3.1.3.1]	hsa01100|hsa00790	Metabolic pathways - Homo sapiens (human)|Folate biosynthesis - Homo sapiens (human)	2:232378534-232382889	6368	6540	9265	2477	2370	2441	77.23857522	86.89221037	88.07378075	25.80079004	25.17474798	29.17987568	84.06818878	26.71847123	1.653722528	7.74E-34	6.55E-30	UP
ENSG00000189051	RNF222	ring finger protein 222 [Source:HGNC Symbol;Acc:HGNC:34517]	GO:0032991|GO:0005623|GO:0016020|GO:0009987|GO:0008152|GO:0005488|GO:0003824|GO:0009892|GO:0048523|GO:0050794|GO:0043229|GO:0006807|GO:0071704|GO:0009056|GO:0043167|GO:0044237|GO:0043227|GO:0009893|GO:0009058|GO:0031224|GO:0005622|GO:0005515|GO:0043234|GO:0016740|GO:0019222|GO:0032182|GO:0006725|GO:1901360|GO:0034641|GO:0031325|GO:0046483|GO:0043231|GO:0043169|GO:0006139|GO:0008134|GO:0019787|GO:…	macromolecular complex|cell|membrane|cellular process|metabolic process|binding|catalytic activity|negative regulation of metabolic process|negative regulation of cellular process|regulation of cellular process|intracellular organelle|nitrogen compound metabolic process|organic substance metabolic process|catabolic process|ion binding|cellular metabolic process|membrane-bounded organelle|positive…	-	-	-	-	17:8390704-8397826	37	11	33	6	9	10	0.356081076	0.115959415	0.24889958	0.049590303	0.075854676	0.094847164	0.240313357	0.073430714	1.710461304	0.000190833	0.009048595	UP
ENSG00000233671	AC083899.1	-	-	-	-	-	-	-	2:87221113-87222488	18	9	25	7	6	3	0.736230283	0.403214043	0.801396254	0.245856177	0.214897495	0.120921902	0.64694686	0.193891858	1.738394991	0.000265242	0.01160881	UP
ENSG00000154319	FAM167A	family with sequence similarity 167 member A [Source:HGNC Symbol;Acc:HGNC:15549]	GO:0005488|GO:0005515	binding|protein binding	-	-	-	-	8:11421463-11474715	31	31	14	6	11	8	0.171617116	0.187987787	0.060743535	0.028526863	0.053332779	0.043647614	0.140116146	0.041835752	1.743814935	0.000254318	0.011322963	UP
ENSG00000128422	KRT17	keratin 17, type I [Source:HGNC Symbol;Acc:HGNC:6427]	GO:0032502|GO:0040007|GO:0004871|GO:0005198|GO:0023052|GO:0005623|GO:0009987|GO:0005576|GO:0008152|GO:0050896|GO:0005488|GO:1903561|GO:0005200|GO:0051716|GO:0004872|GO:0050794|GO:0043229|GO:0006807|GO:0016049|GO:0071704|GO:0044237|GO:0038023|GO:0009653|GO:0016043|GO:0045927|GO:0043227|GO:0071944|GO:0040008|GO:0009893|GO:0009058|GO:0050793|GO:0005622|GO:0005515|GO:0048856|GO:0019222|GO:0009888|GO:…	developmental process|growth|signal transducer activity|structural molecule activity|signaling|cell|cellular process|extracellular region|metabolic process|response to stimulus|binding|extracellular vesicle|structural constituent of cytoskeleton|cellular response to stimulus|receptor activity|regulation of cellular process|intracellular organelle|nitrogen compound metabolic process|cell growth|or…	-	-	-	-	17:41619437-41624842	1388	816	1647	481	379	325	14.08760646	9.072144449	13.10120412	4.192458242	3.368781156	3.250984416	12.08698501	3.604074605	1.745753642	3.12E-19	8.79E-16	UP
ENSG00000102109	PCSK1N	proprotein convertase subtilisin/kexin type 1 inhibitor [Source:HGNC Symbol;Acc:HGNC:17301]	GO:0023052|GO:0005623|GO:0009987|GO:0005576|GO:0008152|GO:0050896|GO:0005488|GO:1903561|GO:0051716|GO:0009892|GO:0048523|GO:0050794|GO:0043229|GO:0006807|GO:0006950|GO:0071704|GO:0009628|GO:0044237|GO:0042445|GO:0043227|GO:0009605|GO:0005615|GO:0030234|GO:0005622|GO:0005515|GO:0012505|GO:0019222|GO:0004857|GO:0009991|GO:0005102|GO:0034641|GO:0031982|GO:0030141|GO:0043231|GO:0005737|GO:0016486|GO:…	signaling|cell|cellular process|extracellular region|metabolic process|response to stimulus|binding|extracellular vesicle|cellular response to stimulus|negative regulation of metabolic process|negative regulation of cellular process|regulation of cellular process|intracellular organelle|nitrogen compound metabolic process|response to stress|organic substance metabolic process|response to abiotic …	-	-	-	-	X:48831094-48835633	64	52	85	19	19	23	2.497840993	2.223086747	2.599982978	0.636828209	0.64941947	0.884688603	2.440303573	0.723645427	1.753705747	1.92E-10	8.41E-08	UP
ENSG00000069667	RORA	RAR-related orphan receptor A [Source:HGNC Symbol;Acc:HGNC:10258]	GO:0032502|GO:0004871|GO:0002376|GO:0023052|GO:0005623|GO:0048511|GO:0009987|GO:0008152|GO:0050896|GO:0001071|GO:0005488|GO:0036094|GO:0042752|GO:0051716|GO:0097159|GO:0004872|GO:0003700|GO:0048523|GO:0008283|GO:0050794|GO:0045321|GO:0043229|GO:0006807|GO:0006950|GO:0007623|GO:0071704|GO:0043167|GO:0006955|GO:0009628|GO:0044237|GO:0042753|GO:0038023|GO:0023051|GO:0009653|GO:0007155|GO:0043227|GO:…	developmental process|signal transducer activity|immune system process|signaling|cell|rhythmic process|cellular process|metabolic process|response to stimulus|nucleic acid binding transcription factor activity|binding|small molecule binding|regulation of circadian rhythm|cellular response to stimulus|organic cyclic compound binding|receptor activity|transcription factor activity, sequence-specifi…	K08532	RAR-related orphan receptor alpha[-]	hsa05321|hsa04710	Inflammatory bowel disease (IBD) - Homo sapiens (human)|Circadian rhythm - Homo sapiens (human)	15:60488284-61229319	29	24	29	13	9	4	0.081751758	0.074111874	0.06407248	0.031471759	0.022219903	0.011114463	0.073312037	0.021602042	1.762882435	7.12E-06	0.000737142	UP
ENSG00000105290	APLP1	amyloid beta (A4) precursor-like protein 1 [Source:HGNC Symbol;Acc:HGNC:597]	GO:0032502|GO:0031012|GO:0023052|GO:0005623|GO:0016020|GO:0009987|GO:0005576|GO:0008152|GO:0050896|GO:0005488|GO:0005604|GO:0051716|GO:0009892|GO:0048523|GO:0050794|GO:0005578|GO:0006807|GO:0071704|GO:0043167|GO:0044237|GO:0009653|GO:0007155|GO:0071944|GO:0009058|GO:0031224|GO:0005622|GO:0005515|GO:0005886|GO:0048856|GO:0019222|GO:0042802|GO:0008201|GO:0006725|GO:0006810|GO:1901360|GO:0007275|GO:…	developmental process|extracellular matrix|signaling|cell|membrane|cellular process|extracellular region|metabolic process|response to stimulus|binding|basement membrane|cellular response to stimulus|negative regulation of metabolic process|negative regulation of cellular process|regulation of cellular process|proteinaceous extracellular matrix|nitrogen compound metabolic process|organic substanc…	-	-	-	-	19:35867899-35879791	48	46	78	20	19	13	0.434448593	0.456067991	0.553302894	0.15545196	0.150605159	0.115962488	0.481273159	0.140673202	1.77450844	1.48E-09	5.15E-07	UP
ENSG00000197632	SERPINB2	serpin peptidase inhibitor, clade B (ovalbumin), member 2 [Source:HGNC Symbol;Acc:HGNC:8584]	GO:0005623|GO:0016020|GO:0009987|GO:0005576|GO:0008152|GO:0050896|GO:0009892|GO:0048523|GO:0050794|GO:0006950|GO:0071704|GO:0044237|GO:0071944|GO:0009605|GO:0005615|GO:0030234|GO:0005622|GO:0005886|GO:0019222|GO:0050817|GO:0004857|GO:0010941|GO:0005737|GO:0009611|GO:0050819|GO:0060548|GO:0044092|GO:0008219|GO:0050790|GO:0043086|GO:0019538|GO:0031324|GO:0031323|GO:0050878|GO:0032268|GO:0030193|GO:…	cell|membrane|cellular process|extracellular region|metabolic process|response to stimulus|negative regulation of metabolic process|negative regulation of cellular process|regulation of cellular process|response to stress|organic substance metabolic process|cellular metabolic process|cell periphery|response to external stimulus|extracellular space|enzyme regulator activity|intracellular|plasma me…	K19821	plasminogen activator inhibitor 2[-]	hsa04610	Complement and coagulation cascades - Homo sapiens (human)	18:63871692-63903890	40	28	44	11	14	8	0.538046376	0.412552972	0.463854496	0.127059789	0.16492125	0.106052018	0.471484615	0.132677686	1.829284941	5.46E-08	1.21E-05	UP
ENSG00000107954	NEURL1	neuralized E3 ubiquitin protein ligase 1 [Source:HGNC Symbol;Acc:HGNC:7761]	GO:0040011|GO:0032502|GO:0000003|GO:0045202|GO:0023052|GO:0005623|GO:0016020|GO:0045182|GO:0009987|GO:0022414|GO:0008152|GO:0030054|GO:0050896|GO:0005488|GO:0003824|GO:0051716|GO:0042995|GO:0048523|GO:0008283|GO:0050794|GO:0060076|GO:0043229|GO:0006807|GO:0044089|GO:0044702|GO:0045183|GO:0071704|GO:0043167|GO:0019953|GO:0044237|GO:0003006|GO:0048870|GO:0023051|GO:0044297|GO:0009653|GO:0016043|GO:…	locomotion|developmental process|reproduction|synapse|signaling|cell|membrane|translation regulator activity|cellular process|reproductive process|metabolic process|cell junction|response to stimulus|binding|catalytic activity|cellular response to stimulus|cell projection|negative regulation of cellular process|cell proliferation|regulation of cellular process|excitatory synapse|intracellular org…	-	-	-	-	10:103493979-103592552	67	50	95	22	21	18	0.707583152	0.578416767	0.786314972	0.199527926	0.194228892	0.187349945	0.69077163	0.193702254	1.834368088	5.39E-11	2.58E-08	UP
ENSG00000173391	OLR1	oxidized low density lipoprotein (lectin-like) receptor 1 [Source:HGNC Symbol;Acc:HGNC:8133]	GO:0040011|GO:0032991|GO:0002376|GO:0005623|GO:0016020|GO:0009987|GO:0005576|GO:0008152|GO:0050896|GO:0005488|GO:1903561|GO:0004872|GO:0043229|GO:0006950|GO:0071704|GO:0050900|GO:0048870|GO:0030246|GO:0007155|GO:0043227|GO:0071944|GO:0031224|GO:0005622|GO:0005515|GO:0005886|GO:0043234|GO:0050817|GO:0016337|GO:0006810|GO:0006952|GO:0031982|GO:0098609|GO:0005887|GO:0043231|GO:0009611|GO:0043235|GO:…	locomotion|macromolecular complex|immune system process|cell|membrane|cellular process|extracellular region|metabolic process|response to stimulus|binding|extracellular vesicle|receptor activity|intracellular organelle|response to stress|organic substance metabolic process|leukocyte migration|cell motility|carbohydrate binding|cell adhesion|membrane-bounded organelle|cell periphery|intrinsic comp…	K08763	oxidised low-density lipoprotein receptor 1[-]	hsa04145|hsa03320	Phagosome - Homo sapiens (human)|PPAR signaling pathway - Homo sapiens (human)	12:10158301-10172138	1922	1398	2174	500	590	489	17.15061835	13.66486631	15.20393097	3.831526752	4.61066539	4.300509558	15.33980521	4.247567233	1.852571475	1.82E-33	1.16E-29	UP
ENSG00000071967	CYBRD1	cytochrome b reductase 1 [Source:HGNC Symbol;Acc:HGNC:20797]	GO:0005623|GO:0016020|GO:0009987|GO:0005576|GO:0008152|GO:0050896|GO:0005488|GO:0003824|GO:1903561|GO:0042995|GO:0016491|GO:0043167|GO:0043227|GO:0071944|GO:0031224|GO:0005515|GO:0005886|GO:0005903|GO:0006810|GO:0031982|GO:0043169|GO:0042592|GO:0019725|GO:0055085|GO:0070062|GO:0016722|GO:0031253|GO:0016021|GO:0010035|GO:0055114|GO:0046872|GO:0048878|GO:0031526|GO:0010038|GO:0055082|GO:0016723|GO:…	cell|membrane|cellular process|extracellular region|metabolic process|response to stimulus|binding|catalytic activity|extracellular vesicle|cell projection|oxidoreductase activity|ion binding|membrane-bounded organelle|cell periphery|intrinsic component of membrane|protein binding|plasma membrane|brush border|transport|vesicle|cation binding|homeostatic process|cellular homeostasis|transmembrane …	K08370	cytochrome b reductase 1[1.16.5.1]	hsa04978	Mineral absorption - Homo sapiens (human)	2:171522247-171558133	438	362	508	102	144	124	2.37616825	2.151210494	2.159916119	0.475200836	0.684149938	0.662992453	2.229098288	0.607447742	1.875628025	1.17E-23	4.25E-20	UP
ENSG00000183479	TREX2	three prime repair exonuclease 2 [Source:HGNC Symbol;Acc:HGNC:12270]	GO:0005623|GO:0009987|GO:0008152|GO:0050896|GO:0005488|GO:0003824|GO:0051716|GO:0097159|GO:0043229|GO:0006807|GO:0006950|GO:0071704|GO:0043167|GO:0044237|GO:0043227|GO:0016787|GO:0005622|GO:0005515|GO:0042802|GO:0006281|GO:0006725|GO:1901360|GO:0003676|GO:0034641|GO:0016788|GO:0046483|GO:0033554|GO:0043231|GO:0043169|GO:0046983|GO:0006139|GO:0046872|GO:0004518|GO:0006259|GO:0005634|GO:0042803|GO:…	cell|cellular process|metabolic process|response to stimulus|binding|catalytic activity|cellular response to stimulus|organic cyclic compound binding|intracellular organelle|nitrogen compound metabolic process|response to stress|organic substance metabolic process|ion binding|cellular metabolic process|membrane-bounded organelle|hydrolase activity|intracellular|protein binding|identical protein b…	-	-	-	-	X:153444720-153470587	96	54	147	38	26	18	1.42704773	0.879291924	1.71259461	0.485093647	0.338478112	0.263705192	1.339644755	0.36242565	1.886093509	9.63E-09	2.63E-06	UP
ENSG00000144857	BOC	BOC cell adhesion associated, oncogene regulated [Source:HGNC Symbol;Acc:HGNC:17173]	GO:0032502|GO:0005623|GO:0016020|GO:0009987|GO:0008152|GO:0050896|GO:0005488|GO:0051716|GO:0042995|GO:0050794|GO:0006950|GO:0009056|GO:0006914|GO:0016043|GO:0030427|GO:0007155|GO:0071944|GO:0031224|GO:0050793|GO:0005515|GO:0005886|GO:0048856|GO:0045595|GO:0030426|GO:0033554|GO:0061061|GO:0045597|GO:0043005|GO:0000422|GO:0016236|GO:0048869|GO:0016021|GO:0006996|GO:0051149|GO:1903008|GO:0000423|GO:…	developmental process|cell|membrane|cellular process|metabolic process|response to stimulus|binding|cellular response to stimulus|cell projection|regulation of cellular process|response to stress|catabolic process|autophagy|cellular component organization|site of polarized growth|cell adhesion|cell periphery|intrinsic component of membrane|regulation of developmental process|protein binding|plasm…	-	-	hsa04360	Axon guidance - Homo sapiens (human)	3:113211003-113287459	26	30	42	9	8	10	0.073812963	0.093292462	0.093450178	0.021942198	0.019889116	0.027979531	0.086851868	0.023270282	1.90006821	6.88E-08	1.49E-05	UP
ENSG00000158786	PLA2G2F	phospholipase A2 group IIF [Source:HGNC Symbol;Acc:HGNC:30040]	GO:0002376|GO:0005623|GO:0009987|GO:0005576|GO:0008152|GO:0005488|GO:0003824|GO:0002683|GO:0048523|GO:0008283|GO:0050794|GO:0045321|GO:0006807|GO:0071704|GO:0009056|GO:0043167|GO:0044237|GO:0007155|GO:0016787|GO:0009058|GO:0005622|GO:0002682|GO:0006575|GO:0042127|GO:0044255|GO:0016337|GO:0070661|GO:0006082|GO:0070489|GO:0034641|GO:0016788|GO:0044281|GO:0030155|GO:0019637|GO:0098609|GO:0043169|GO:…	immune system process|cell|cellular process|extracellular region|metabolic process|binding|catalytic activity|negative regulation of immune system process|negative regulation of cellular process|cell proliferation|regulation of cellular process|leukocyte activation|nitrogen compound metabolic process|organic substance metabolic process|catabolic process|ion binding|cellular metabolic process|cell…	K01047	secretory phospholipase A2[3.1.1.4]	hsa01100|hsa04014|hsa04270|hsa04972|hsa00564|hsa00590|hsa00565|hsa04975|hsa00591|hsa00592	Metabolic pathways - Homo sapiens (human)|Ras signaling pathway - Homo sapiens (human)|Vascular smooth muscle contraction - Homo sapiens (human)|Pancreatic secretion - Homo sapiens (human)|Glycerophospholipid metabolism - Homo sapiens (human)|Arachidonic acid metabolism - Homo sapiens (human)|Ether lipid metabolism - Homo sapiens (human)|Fat digestion and absorption - Homo sapiens (human)|Linolei…	1:20139326-20150386	18	21	28	7	11	1	0.147847763	0.188938594	0.180244827	0.049372169	0.079127413	0.008091647	0.172343728	0.04553041	1.920386453	1.93E-05	0.00163794	UP
ENSG00000112782	CLIC5	chloride intracellular channel 5 [Source:HGNC Symbol;Acc:HGNC:13517]	GO:0032502|GO:0032991|GO:0000003|GO:0005215|GO:0005623|GO:0016020|GO:0009987|GO:0005576|GO:0022414|GO:0008152|GO:0050896|GO:0005488|GO:1903561|GO:0042995|GO:0022857|GO:0050794|GO:0043229|GO:0032420|GO:0009653|GO:0016043|GO:0043227|GO:0071944|GO:0009605|GO:0031224|GO:0005622|GO:0005515|GO:0043234|GO:0012505|GO:0048856|GO:0009888|GO:0048468|GO:0006810|GO:0048839|GO:0005938|GO:0009991|GO:0007275|GO:…	developmental process|macromolecular complex|reproduction|transporter activity|cell|membrane|cellular process|extracellular region|reproductive process|metabolic process|response to stimulus|binding|extracellular vesicle|cell projection|transmembrane transporter activity|regulation of cellular process|intracellular organelle|stereocilium|anatomical structure morphogenesis|cellular component organ…	-	-	-	-	6:45898451-46080395	16	24	32	7	11	2	0.073611163	0.120949028	0.115381289	0.027654549	0.044321183	0.009069285	0.103313827	0.027015006	1.935200441	1.22E-05	0.001138445	UP
ENSG00000101335	MYL9	myosin light chain 9 [Source:HGNC Symbol;Acc:HGNC:15754]	GO:0040011|GO:0032502|GO:0032991|GO:0005198|GO:0023052|GO:0005623|GO:0009987|GO:0050896|GO:0005488|GO:0051716|GO:0050794|GO:0043229|GO:0006950|GO:0043167|GO:0009653|GO:0016043|GO:0007155|GO:0009605|GO:0008307|GO:0005622|GO:0005515|GO:0043234|GO:0048856|GO:0030017|GO:0030018|GO:0050817|GO:0016337|GO:0006935|GO:0048468|GO:0007275|GO:0005859|GO:0098609|GO:0043169|GO:0005737|GO:0003012|GO:0009611|GO:…	locomotion|developmental process|macromolecular complex|structural molecule activity|signaling|cell|cellular process|response to stimulus|binding|cellular response to stimulus|regulation of cellular process|intracellular organelle|response to stress|ion binding|anatomical structure morphogenesis|cellular component organization|cell adhesion|response to external stimulus|structural constituent of …	K12755	myosin regulatory light chain 9[-]	hsa04810|hsa04510|hsa04024|hsa04022|hsa04921|hsa04530|hsa04270|hsa04670	Regulation of actin cytoskeleton - Homo sapiens (human)|Focal adhesion - Homo sapiens (human)|cAMP signaling pathway - Homo sapiens (human)|cGMP-PKG signaling pathway - Homo sapiens (human)|Oxytocin signaling pathway - Homo sapiens (human)|Tight junction - Homo sapiens (human)|Vascular smooth muscle contraction - Homo sapiens (human)|Leukocyte transendothelial migration - Homo sapiens (human)	20:36541484-36551447	165	118	259	63	53	27	2.554630215	2.001231098	3.142787737	0.837641515	0.71863077	0.411997278	2.56621635	0.656089854	1.967677488	6.82E-12	4.12E-09	UP
ENSG00000166317	SYNPO2L	synaptopodin 2-like [Source:HGNC Symbol;Acc:HGNC:23532]	GO:0005623|GO:0005488|GO:0043229|GO:0005622|GO:0005515|GO:0008092|GO:0003779|GO:0005856	cell|binding|intracellular organelle|intracellular|protein binding|cytoskeletal protein binding|actin binding|cytoskeleton	-	-	-	-	10:73644881-73663803	24	26	26	14	3	4	0.248199316	0.29453833	0.210736252	0.124337413	0.027168224	0.040773454	0.251157966	0.064093031	1.970355636	9.81E-06	0.000976759	UP
ENSG00000115461	IGFBP5	insulin like growth factor binding protein 5 [Source:HGNC Symbol;Acc:HGNC:5474]	GO:0040011|GO:0032502|GO:0040007|GO:0032991|GO:0000003|GO:0023052|GO:0009987|GO:0005576|GO:0022414|GO:0008152|GO:0050896|GO:0005488|GO:0051716|GO:0040013|GO:0009892|GO:0048523|GO:0008283|GO:0050794|GO:0040012|GO:0006807|GO:0016049|GO:0016942|GO:0071704|GO:0044237|GO:0048870|GO:0023051|GO:0045926|GO:0009653|GO:0016043|GO:0040008|GO:0023057|GO:0009058|GO:0005615|GO:0050793|GO:0048589|GO:0005515|GO:…	locomotion|developmental process|growth|macromolecular complex|reproduction|signaling|cellular process|extracellular region|reproductive process|metabolic process|response to stimulus|binding|cellular response to stimulus|negative regulation of locomotion|negative regulation of metabolic process|negative regulation of cellular process|cell proliferation|regulation of cellular process|regulation o…	-	-	-	-	2:216672105-216695525	10	15	18	3	2	6	0.075198133	0.123563192	0.106085052	0.019371732	0.013172487	0.044465136	0.101615459	0.025669785	1.9849768	0.00013719	0.007090836	UP
ENSG00000135519	KCNH3	potassium channel, voltage gated eag related subfamily H, member 3 [Source:HGNC Symbol;Acc:HGNC:6252]	GO:0004871|GO:0005215|GO:0023052|GO:0005623|GO:0016020|GO:0009987|GO:0008152|GO:0050896|GO:0005488|GO:0003824|GO:0051716|GO:0004872|GO:0022857|GO:0050794|GO:0005057|GO:0071704|GO:0044237|GO:0038023|GO:0071944|GO:0031224|GO:0005622|GO:0005515|GO:0005886|GO:0016740|GO:0042391|GO:0006810|GO:0016772|GO:0007267|GO:0022891|GO:0007154|GO:0055085|GO:0007165|GO:0000155|GO:0071804|GO:0016021|GO:0019538|GO:…	signal transducer activity|transporter activity|signaling|cell|membrane|cellular process|metabolic process|response to stimulus|binding|catalytic activity|cellular response to stimulus|receptor activity|transmembrane transporter activity|regulation of cellular process|receptor signaling protein activity|organic substance metabolic process|cellular metabolic process|signaling receptor activity|cel…	-	-	-	-	12:49539157-49558308	91	52	120	20	23	23	1.061652424	0.664529662	1.097220922	0.200373194	0.234997648	0.264452936	0.941134336	0.233274593	2.012371481	3.06E-11	1.56E-08	UP
ENSG00000103056	SMPD3	sphingomyelin phosphodiesterase 3 [Source:HGNC Symbol;Acc:HGNC:14240]	GO:0032502|GO:0002376|GO:0023052|GO:0005623|GO:0016020|GO:0009987|GO:0008152|GO:0050896|GO:0005488|GO:0003824|GO:0051716|GO:0050794|GO:0043229|GO:0006807|GO:0051050|GO:0071704|GO:0009056|GO:0043167|GO:0044237|GO:0051641|GO:0043227|GO:0071944|GO:0009893|GO:0016787|GO:0009058|GO:0031224|GO:0005622|GO:0002520|GO:0005515|GO:0005886|GO:0012505|GO:0048856|GO:0031090|GO:0019222|GO:0060341|GO:0007049|GO:…	developmental process|immune system process|signaling|cell|membrane|cellular process|metabolic process|response to stimulus|binding|catalytic activity|cellular response to stimulus|regulation of cellular process|intracellular organelle|nitrogen compound metabolic process|positive regulation of transport|organic substance metabolic process|catabolic process|ion binding|cellular metabolic process|c…	K12352	sphingomyelin phosphodiesterase 3[3.1.4.12]	hsa01100|hsa00600	Metabolic pathways - Homo sapiens (human)|Sphingolipid metabolism - Homo sapiens (human)	16:68358325-68448688	69	57	90	12	25	18	0.313673516	0.283841796	0.32065794	0.046846541	0.099528419	0.080645223	0.30605775	0.075673394	2.015945841	3.90E-12	2.56E-09	UP
ENSG00000163606	CD200R1	CD200 receptor 1 [Source:HGNC Symbol;Acc:HGNC:24235]	GO:0032991|GO:0002376|GO:0005623|GO:0016020|GO:0009987|GO:0005576|GO:0050896|GO:0005488|GO:0006955|GO:0071944|GO:0031224|GO:0002682|GO:0005515|GO:0005886|GO:0043234|GO:0016032|GO:0043235|GO:0050776|GO:0016021	macromolecular complex|immune system process|cell|membrane|cellular process|extracellular region|response to stimulus|binding|immune response|cell periphery|intrinsic component of membrane|regulation of immune system process|protein binding|plasma membrane|protein complex|viral process|receptor complex|regulation of immune response|integral component of membrane	-	-	-	-	3:112921209-112975122	14	10	10	6	1	2	0.112127202	0.087729698	0.062771742	0.041269971	0.007011041	0.015788326	0.087542881	0.021356446	2.03531825	0.000980182	0.029719291	UP
ENSG00000119508	NR4A3	nuclear receptor subfamily 4 group A member 3 [Source:HGNC Symbol;Acc:HGNC:7982]	GO:0040011|GO:0032502|GO:0032991|GO:0004871|GO:0002376|GO:0007610|GO:0023052|GO:0005623|GO:0009987|GO:0008152|GO:0050896|GO:0001071|GO:0005488|GO:0051716|GO:0007631|GO:0097159|GO:0004872|GO:0009892|GO:0003700|GO:0048523|GO:0008283|GO:0050794|GO:0045321|GO:0043229|GO:0006807|GO:0051050|GO:0006950|GO:0048520|GO:0071704|GO:0043167|GO:0006955|GO:0044237|GO:0051641|GO:0050795|GO:0038023|GO:0009653|GO:…	locomotion|developmental process|macromolecular complex|signal transducer activity|immune system process|behavior|signaling|cell|cellular process|metabolic process|response to stimulus|nucleic acid binding transcription factor activity|binding|cellular response to stimulus|feeding behavior|organic cyclic compound binding|receptor activity|negative regulation of metabolic process|transcription fac…	K08559	nuclear receptor subfamily 4 group A member 3[-]	hsa05202	Transcriptional misregulation in cancer - Homo sapiens (human)	9:99821855-99866891	8	8	12	3	3	1	0.056340298	0.061715487	0.066238006	0.018142666	0.018501999	0.006938302	0.061431263	0.014527656	2.080171151	0.001522896	0.040216503	UP
ENSG00000265817	FSBP	fibrinogen silencer binding protein [Source:HGNC Symbol;Acc:HGNC:43653]	GO:0005623|GO:0009987|GO:0008152|GO:0005488|GO:0050794|GO:0043229|GO:0006807|GO:0071704|GO:0044237|GO:0043227|GO:0009058|GO:0005622|GO:0005515|GO:0019222|GO:0042802|GO:0006725|GO:1901360|GO:0034641|GO:0046483|GO:0043231|GO:0005737|GO:0006139|GO:0044249|GO:0031323|GO:0010468|GO:0034645|GO:0051252|GO:0031981|GO:0005654|GO:0010467|GO:0009059|GO:0016070|GO:0005634|GO:0032774|GO:2001141|GO:0006351|GO:…	cell|cellular process|metabolic process|binding|regulation of cellular process|intracellular organelle|nitrogen compound metabolic process|organic substance metabolic process|cellular metabolic process|membrane-bounded organelle|biosynthetic process|intracellular|protein binding|regulation of metabolic process|identical protein binding|cellular aromatic compound metabolic process|organic cyclic c…	-	-	-	-	8:94378377-94436952	9	7	39	7	5	0	0.139538963	0.118874487	0.473895323	0.093195069	0.067887704	0	0.244102924	0.053694258	2.184649869	0.001743958	0.044204662	UP
ENSG00000262152	LA16c-380H5.1	-	-	-	-	-	-	-	16:2988961-2994509	6	10	10	2	2	2	0.058527302	0.106841697	0.076446626	0.016756331	0.017085423	0.019227828	0.080605208	0.017689861	2.187950362	0.001126887	0.03272097	UP
ENSG00000198910	L1CAM	L1 cell adhesion molecule [Source:HGNC Symbol;Acc:HGNC:6470]	GO:0040011|GO:0032502|GO:0040007|GO:0002376|GO:0005623|GO:0016020|GO:0009987|GO:0030054|GO:0050896|GO:0005488|GO:0042995|GO:0030055|GO:0050794|GO:0006950|GO:0016049|GO:0050900|GO:0009986|GO:0048870|GO:0009653|GO:0016043|GO:0030427|GO:0045927|GO:0007155|GO:0071944|GO:0040008|GO:0009605|GO:0031224|GO:0050793|GO:0048589|GO:0005515|GO:0005886|GO:0048856|GO:0050817|GO:0006935|GO:0045595|GO:0048468|GO:…	locomotion|developmental process|growth|immune system process|cell|membrane|cellular process|cell junction|response to stimulus|binding|cell projection|cell-substrate junction|regulation of cellular process|response to stress|cell growth|leukocyte migration|cell surface|cell motility|anatomical structure morphogenesis|cellular component organization|site of polarized growth|positive regulation of…	K06550	L1 cell adhesion molecule[-]	hsa04360|hsa04514	Axon guidance - Homo sapiens (human)|Cell adhesion molecules (CAMs) - Homo sapiens (human)	X:153861514-153909223	2036	1936	2356	496	408	468	9.937104397	10.35045739	9.012132001	2.078928035	1.74392673	2.251190769	9.766564595	2.024681844	2.270155958	4.43E-54	1.12E-49	UP
ENSG00000224165	DNAJC27-AS1	DNAJC27 antisense RNA 1 [Source:HGNC Symbol;Acc:HGNC:42943]	-	-	-	-	-	-	2:24971390-25039694	9	11	8	0	3	3	0.07444539	0.09966647	0.051864514	0	0.021729788	0.024454518	0.075325458	0.015394768	2.290697367	0.000690788	0.02321961	UP
ENSG00000206532	RP11-553A10.1	-	-	-	-	-	-	-	3:110888384-110893476	210	76	195	34	34	30	7.051705417	2.795501517	5.131930078	0.98045614	0.999856787	0.992839285	4.993045671	0.991050737	2.332889279	4.04E-12	2.56E-09	UP
ENSG00000186832	KRT16	keratin 16, type I [Source:HGNC Symbol;Acc:HGNC:6423]	GO:0040011|GO:0032502|GO:0002376|GO:0005198|GO:0005623|GO:0009987|GO:0005576|GO:0050896|GO:0005488|GO:1903561|GO:0005200|GO:0040013|GO:0048523|GO:0008283|GO:0050794|GO:0040012|GO:0043229|GO:0006950|GO:0006955|GO:0048870|GO:0009653|GO:0016043|GO:0043227|GO:0005622|GO:0005515|GO:0048856|GO:0045087|GO:0009888|GO:0045103|GO:0007275|GO:0048513|GO:0006952|GO:0031982|GO:0005882|GO:0043231|GO:0006928|GO:…	locomotion|developmental process|immune system process|structural molecule activity|cell|cellular process|extracellular region|response to stimulus|binding|extracellular vesicle|structural constituent of cytoskeleton|negative regulation of locomotion|negative regulation of cellular process|cell proliferation|regulation of cellular process|regulation of locomotion|intracellular organelle|response …	-	-	-	-	17:41609778-41615899	1123	722	1321	254	207	187	17.92956157	12.62697058	16.52961943	3.482564445	2.89431462	2.942503876	15.69538386	3.10646098	2.336996475	1.87E-35	2.38E-31	UP
ENSG00000103485	QPRT	quinolinate phosphoribosyltransferase [Source:HGNC Symbol;Acc:HGNC:9755]	GO:0005623|GO:0009987|GO:0005576|GO:0008152|GO:0005488|GO:0003824|GO:1903561|GO:0006807|GO:0071704|GO:0009056|GO:0044237|GO:0016043|GO:0043227|GO:0009058|GO:0005622|GO:0005515|GO:0016740|GO:0042802|GO:0006725|GO:1901360|GO:0006082|GO:0034641|GO:0044281|GO:0031982|GO:0019637|GO:0046483|GO:0022607|GO:0005737|GO:0046983|GO:0051186|GO:0006139|GO:0055086|GO:0070062|GO:0016757|GO:0044249|GO:0005829|GO:…	cell|cellular process|extracellular region|metabolic process|binding|catalytic activity|extracellular vesicle|nitrogen compound metabolic process|organic substance metabolic process|catabolic process|cellular metabolic process|cellular component organization|membrane-bounded organelle|biosynthetic process|intracellular|protein binding|transferase activity|identical protein binding|cellular aromat…	K00767	nicotinate-nucleotide pyrophosphorylase (carboxylating)[2.4.2.19]	hsa01100|hsa00760	Metabolic pathways - Homo sapiens (human)|Nicotinate and nicotinamide metabolism - Homo sapiens (human)	16:29679008-29698699	16	25	24	3	6	4	0.15606332	0.267109796	0.183468944	0.025126177	0.051247652	0.038455657	0.20221402	0.038276495	2.401352383	1.17E-07	2.31E-05	UP
ENSG00000260765	CES1P2	carboxylesterase 1 pseudogene 2 [Source:HGNC Symbol;Acc:HGNC:48928]	-	-	-	-	-	-	16:55728115-55750111	6	7	20	2	2	2	0.271902199	0.347435094	0.71026683	0.077845436	0.079374307	0.089327351	0.443201374	0.082182365	2.43106161	0.000335684	0.013829509	UP
ENSG00000197934	CYYR1-AS1	cysteine/tyrosine-rich 1 antisense RNA 1 [Source:HGNC Symbol;Acc:HGNC:39560]	-	-	-	-	-	-	21:26393635-26569252	8	11	6	1	3	1	0.121253789	0.182636859	0.071271916	0.013019665	0.039819412	0.014932391	0.125054188	0.022590489	2.468765947	0.001083641	0.03208942	UP
ENSG00000019169	MARCO	macrophage receptor with collagenous structure [Source:HGNC Symbol;Acc:HGNC:6895]	GO:0032991|GO:0004871|GO:0002376|GO:0023052|GO:0005623|GO:0016020|GO:0009987|GO:0050896|GO:0051716|GO:0004872|GO:0050794|GO:0043229|GO:0006950|GO:0006955|GO:0038023|GO:0043227|GO:0071944|GO:0031224|GO:0002684|GO:0005622|GO:0002682|GO:0005886|GO:0043234|GO:0031090|GO:0002757|GO:0045087|GO:0006810|GO:0006952|GO:0031982|GO:0005887|GO:0043231|GO:0004888|GO:0005737|GO:0002218|GO:0008329|GO:0012506|GO:…	macromolecular complex|signal transducer activity|immune system process|signaling|cell|membrane|cellular process|response to stimulus|cellular response to stimulus|receptor activity|regulation of cellular process|intracellular organelle|response to stress|immune response|signaling receptor activity|membrane-bounded organelle|cell periphery|intrinsic component of membrane|positive regulation of im…	K13884	macrophage receptor with collagenous structure[-]	hsa04145	Phagosome - Homo sapiens (human)	2:118942166-118994660	8	8	17	2	3	1	0.157362921	0.172376251	0.262088462	0.033793789	0.051677552	0.019379227	0.197275878	0.03495019	2.496842379	0.000129579	0.006822532	UP
ENSG00000226088	RP11-180O5.2	-	-	-	-	-	-	-	1:70359562-70360437	22	23	31	3	6	4	2.153275071	2.465939801	2.37800673	0.252135724	0.51425905	0.385894155	2.332407201	0.38409631	2.602279674	1.13E-09	4.16E-07	UP
ENSG00000105967	TFEC	transcription factor EC [Source:HGNC Symbol;Acc:HGNC:11754]	GO:0005623|GO:0009987|GO:0008152|GO:0050896|GO:0001071|GO:0005488|GO:0000988|GO:0051716|GO:0097159|GO:0009892|GO:0003700|GO:0048523|GO:0050794|GO:0043229|GO:0006807|GO:0006950|GO:0071704|GO:0009628|GO:0044237|GO:0000989|GO:0043227|GO:0009058|GO:0005622|GO:0005515|GO:0019222|GO:0003712|GO:0006725|GO:1901360|GO:0003676|GO:0034641|GO:0046483|GO:0033554|GO:0043231|GO:0005737|GO:0009408|GO:0046983|GO:…	cell|cellular process|metabolic process|response to stimulus|nucleic acid binding transcription factor activity|binding|transcription factor activity, protein binding|cellular response to stimulus|organic cyclic compound binding|negative regulation of metabolic process|transcription factor activity, sequence-specific DNA binding|negative regulation of cellular process|regulation of cellular proce…	-	-	-	-	7:115935148-116159896	9	29	9	5	4	0	0.029588553	0.104432251	0.023190116	0.0141166	0.011517365	0	0.05240364	0.008544655	2.616572858	0.000351991	0.014269697	UP
ENSG00000174792	C4orf26	chromosome 4 open reading frame 26 [Source:HGNC Symbol;Acc:HGNC:26300]	GO:0005576|GO:0005488|GO:0005515	extracellular region|binding|protein binding	-	-	-	-	4:75556048-75565885	9	4	6	2	1	0	0.111594279	0.054332732	0.058301966	0.021300734	0.010854062	0	0.074742993	0.010718265	2.801866891	0.001545378	0.040683211	UP
ENSG00000265107	GJA5	gap junction protein alpha 5 [Source:HGNC Symbol;Acc:HGNC:4279]	GO:0032502|GO:0032991|GO:0005215|GO:0023052|GO:0005623|GO:0016020|GO:0009987|GO:0030054|GO:0005488|GO:0042995|GO:0022857|GO:0098900|GO:0050794|GO:0051641|GO:0023051|GO:0005911|GO:0009653|GO:0016043|GO:0071944|GO:0031224|GO:0005515|GO:0005886|GO:0043234|GO:0048856|GO:0048646|GO:0048514|GO:0007507|GO:0060341|GO:0003179|GO:0003014|GO:0042391|GO:0003188|GO:0009888|GO:0006810|GO:0035295|GO:0001568|GO:…	developmental process|macromolecular complex|transporter activity|signaling|cell|membrane|cellular process|cell junction|binding|cell projection|transmembrane transporter activity|regulation of action potential|regulation of cellular process|cellular localization|regulation of signaling|cell-cell junction|anatomical structure morphogenesis|cellular component organization|cell periphery|intrinsic …	-	-	-	-	1:147756199-147773362	60	46	70	8	6	9	0.465437862	0.3908795	0.425581515	0.053292917	0.040757954	0.068810785	0.427299626	0.054287219	2.976563577	1.16E-18	2.68E-15	UP
ENSG00000272610	MAGI1-IT1	MAGI1 intronic transcript 1 [Source:HGNC Symbol;Acc:HGNC:42436]	-	-	-	-	-	-	3:65872815-65954558	7	7	8	2	1	0	0.153470559	0.168100657	0.137470259	0.037664212	0.019192282	0	0.153013825	0.018952165	3.013227471	0.000241366	0.010841378	UP
ENSG00000262304	RP11-235E17.2	-	GO:0008152|GO:0003824|GO:0071704|GO:0016740|GO:0016772|GO:0005975|GO:0016773	metabolic process|catalytic activity|organic substance metabolic process|transferase activity|transferase activity, transferring phosphorus-containing groups|carbohydrate metabolic process|phosphotransferase activity, alcohol group as acceptor	-	-	-	-	17:3585149-3636249	1	18	62	4	0	5	0.011835976	0.233462034	0.575364557	0.040673271	0	0.058349065	0.273554189	0.033007445	3.050963255	0.001288683	0.036177197	UP
ENSG00000197614	MFAP5	microfibrillar associated protein 5 [Source:HGNC Symbol;Acc:HGNC:29673]	GO:0032502|GO:0031012|GO:0002376|GO:0005198|GO:0009987|GO:0005576|GO:0005488|GO:0043205|GO:0005201|GO:0005578|GO:0016043|GO:0002520|GO:0005515|GO:0048856|GO:0007275|GO:0048513|GO:0043062|GO:0001527|GO:0030097|GO:0030198|GO:0097435|GO:0060216|GO:0043206	developmental process|extracellular matrix|immune system process|structural molecule activity|cellular process|extracellular region|binding|fibril|extracellular matrix structural constituent|proteinaceous extracellular matrix|cellular component organization|immune system development|protein binding|anatomical structure development|multicellular organism development|animal organ development|extrac…	-	-	-	-	12:8637346-8662888	7	8	9	1	1	1	0.043507336	0.054463661	0.043842252	0.00533871	0.005440816	0.006123022	0.047271083	0.005634183	3.068679681	8.69E-05	0.004905821	UP
ENSG00000109846	CRYAB	crystallin alpha B [Source:HGNC Symbol;Acc:HGNC:2389]	GO:0032502|GO:0040007|GO:0005198|GO:0023052|GO:0005623|GO:0016020|GO:0009987|GO:0005576|GO:0008152|GO:0050896|GO:0005488|GO:1903561|GO:0051716|GO:0009892|GO:0048523|GO:0044877|GO:0050794|GO:0043229|GO:0006950|GO:0043209|GO:0016049|GO:0071704|GO:0043167|GO:0009628|GO:0009986|GO:0051051|GO:0044237|GO:0051641|GO:0045926|GO:0009653|GO:0016043|GO:0006457|GO:0043227|GO:0071944|GO:0040008|GO:0005622|GO:…	developmental process|growth|structural molecule activity|signaling|cell|membrane|cellular process|extracellular region|metabolic process|response to stimulus|binding|extracellular vesicle|cellular response to stimulus|negative regulation of metabolic process|negative regulation of cellular process|macromolecular complex binding|regulation of cellular process|intracellular organelle|response to s…	K09542	crystallin, alpha B[-]	hsa04141|hsa04213	Protein processing in endoplasmic reticulum - Homo sapiens (human)|Longevity regulating pathway - multiple species - Homo sapiens (human)	11:111908565-111923722	5	6	6	0	2	0	0.0366252	0.048140091	0.034443918	0	0.012831301	0	0.039736403	0.0042771	3.215756281	0.001358577	0.037196152	UP
ENSG00000260293	RP11-715J22.6	-	-	-	-	-	-	-	16:2476558-2482173	12	3	5	0	1	1	0.12025469	0.032934865	0.039267662	0	0.008772541	0.009872501	0.064152406	0.006215014	3.367673821	0.000904635	0.028238397	UP
ENSG00000123843	C4BPB	complement component 4 binding protein, beta [Source:HGNC Symbol;Acc:HGNC:1328]	GO:0002376|GO:0005623|GO:0016020|GO:0009987|GO:0005576|GO:0008152|GO:0050896|GO:0005488|GO:0002683|GO:0009892|GO:0048523|GO:0050794|GO:0006950|GO:0044216|GO:0071704|GO:0009056|GO:0006955|GO:0044237|GO:0016043|GO:0071944|GO:0009605|GO:0009893|GO:0005615|GO:0002684|GO:0002682|GO:0005515|GO:0005886|GO:0019222|GO:0002250|GO:0050817|GO:0045087|GO:0006959|GO:0006810|GO:0060627|GO:0006952|GO:0051128|GO:…	immune system process|cell|membrane|cellular process|extracellular region|metabolic process|response to stimulus|binding|negative regulation of immune system process|negative regulation of metabolic process|negative regulation of cellular process|regulation of cellular process|response to stress|other organism cell|organic substance metabolic process|catabolic process|immune response|cellular met…	K04003	complement component 4 binding protein, beta[-]	hsa04610|hsa05133	Complement and coagulation cascades - Homo sapiens (human)|Pertussis - Homo sapiens (human)	1:207088842-207099993	12	15	12	1	3	0	0.137043494	0.187651569	0.10740826	0.009809662	0.030001923	0	0.144034441	0.013270528	3.440116096	6.88E-07	0.000109064	UP
ENSG00000188933	USP32P1	ubiquitin specific peptidase 32 pseudogene 1 [Source:HGNC Symbol;Acc:HGNC:43570]	-	-	-	-	-	-	17:16786489-16804455	5	20	17	0	3	1	0.024779096	0.108572841	0.06602986	0	0.013019503	0.00488235	0.066460599	0.005967284	3.477352854	6.52E-06	0.000686121	UP
ENSG00000187122	SLIT1	slit guidance ligand 1 [Source:HGNC Symbol;Acc:HGNC:11085]	GO:0040011|GO:0032502|GO:0031012|GO:0040007|GO:0023052|GO:0005623|GO:0009987|GO:0005576|GO:0050896|GO:0005488|GO:0051716|GO:0048523|GO:0050794|GO:0005578|GO:0016049|GO:0043167|GO:0051641|GO:0048870|GO:0009653|GO:0016043|GO:0009605|GO:0005615|GO:0050793|GO:0048589|GO:0005515|GO:0048856|GO:0008201|GO:0006935|GO:0045595|GO:0051640|GO:0048468|GO:0007275|GO:0048513|GO:0005102|GO:0043168|GO:0030900|GO:…	locomotion|developmental process|extracellular matrix|growth|signaling|cell|cellular process|extracellular region|response to stimulus|binding|cellular response to stimulus|negative regulation of cellular process|regulation of cellular process|proteinaceous extracellular matrix|cell growth|ion binding|cellular localization|cell motility|anatomical structure morphogenesis|cellular component organi…	K06838	slit 1[-]	hsa04360	Axon guidance - Homo sapiens (human)	10:96998038-97185920	7	6	4	0	0	1	0.036497955	0.034265362	0.016344427	0	0	0.005136554	0.029035915	0.001712185	4.083928161	0.000234363	0.010567179	UP
ENSG00000173598	NUDT4	nudix hydrolase 4 [Source:HGNC Symbol;Acc:HGNC:8051]	GO:0023052|GO:0005623|GO:0009987|GO:0008152|GO:0050896|GO:0005488|GO:0003824|GO:0051716|GO:0097159|GO:0050794|GO:0006807|GO:0071704|GO:0043167|GO:0044237|GO:0051641|GO:0016787|GO:0005622|GO:0005515|GO:0060341|GO:0006725|GO:0006810|GO:1901360|GO:0003676|GO:0043647|GO:0034641|GO:0044281|GO:0019637|GO:0046483|GO:0016817|GO:0043169|GO:0005737|GO:0006139|GO:0055086|GO:0007154|GO:0007165|GO:0051649|GO:…	signaling|cell|cellular process|metabolic process|response to stimulus|binding|catalytic activity|cellular response to stimulus|organic cyclic compound binding|regulation of cellular process|nitrogen compound metabolic process|organic substance metabolic process|ion binding|cellular metabolic process|cellular localization|hydrolase activity|intracellular|protein binding|regulation of cellular loc…	-	-	-	-	12:93377883-93408146	1475	1189	1794	31	166	63	4.126052691	3.643313748	3.933103171	0.074470225	0.406664536	0.17368586	3.900823203	0.21827354	4.159569453	1.45E-24	7.38E-21	UP
ENSG00000268861	CTD-2207O23.3	-	GO:0023052|GO:0009987|GO:0008152|GO:0050896|GO:0005488|GO:0051716|GO:0050794|GO:0043167|GO:0023051|GO:0009893|GO:0005085|GO:0019222|GO:0043169|GO:0005088|GO:0009966|GO:0010646|GO:0043085|GO:0007154|GO:0007165|GO:0050790|GO:0046872|GO:0051345|GO:0035556|GO:0005089|GO:1902531|GO:0043087|GO:0043547|GO:0051056|GO:0007264|GO:0007265|GO:0046578|GO:0035023|GO:0007266	signaling|cellular process|metabolic process|response to stimulus|binding|cellular response to stimulus|regulation of cellular process|ion binding|regulation of signaling|positive regulation of metabolic process|guanyl-nucleotide exchange factor activity|regulation of metabolic process|cation binding|Ras guanyl-nucleotide exchange factor activity|regulation of signal transduction|regulation of ce…	-	-	-	-	19:7382834-7472477	46	14	1794	5	23	10	0.521521725	0.17387044	15.94079426	0.048682932	0.228369995	0.111737755	5.545395474	0.129596894	5.419187306	4.65E-06	0.000523067	UP
ENSG00000189143	CLDN4	claudin 4 [Source:HGNC Symbol;Acc:HGNC:2046]	GO:0032502|GO:0004871|GO:0000003|GO:0005198|GO:0023052|GO:0005623|GO:0048511|GO:0016020|GO:0009987|GO:0022414|GO:0030054|GO:0050896|GO:0005488|GO:0051716|GO:0004872|GO:0045178|GO:0050794|GO:0007623|GO:0045177|GO:0038023|GO:0005911|GO:0007155|GO:0071944|GO:0031224|GO:0005515|GO:0005886|GO:0048856|GO:0042802|GO:0016323|GO:0009925|GO:0016324|GO:0007275|GO:0048513|GO:0098609|GO:0005887|GO:0004888|GO:…	developmental process|signal transducer activity|reproduction|structural molecule activity|signaling|cell|rhythmic process|membrane|cellular process|reproductive process|cell junction|response to stimulus|binding|cellular response to stimulus|receptor activity|basal part of cell|regulation of cellular process|circadian rhythm|apical part of cell|signaling receptor activity|cell-cell junction|cell…	K06087	claudin[-]	hsa04514|hsa04530|hsa04670	Cell adhesion molecules (CAMs) - Homo sapiens (human)|Tight junction - Homo sapiens (human)|Leukocyte transendothelial migration - Homo sapiens (human)	7:73799542-73832693	33	32	19937	69	83	110	0.164720808	0.174965668	77.9942277	0.295772151	0.36282632	0.54113777	26.11130473	0.39991208	6.028847876	0.000574349	0.020300608	UP
ENSG00000127412	TRPV5	transient receptor potential cation channel, subfamily V, member 5 [Source:HGNC Symbol;Acc:HGNC:3145]	GO:0005215|GO:0005623|GO:0016020|GO:0009987|GO:0005488|GO:0022857|GO:0051641|GO:0045177|GO:0016043|GO:0071944|GO:0031224|GO:0005622|GO:0005515|GO:0005886|GO:0006810|GO:0016324|GO:0022607|GO:0005887|GO:0042592|GO:0019725|GO:0022891|GO:0031226|GO:0005516|GO:0055085|GO:0051649|GO:0016021|GO:0048878|GO:0015267|GO:0046907|GO:0006811|GO:0055082|GO:0015075|GO:0006461|GO:0034220|GO:0098655|GO:0005216|GO:…	transporter activity|cell|membrane|cellular process|binding|transmembrane transporter activity|cellular localization|apical part of cell|cellular component organization|cell periphery|intrinsic component of membrane|intracellular|protein binding|plasma membrane|transport|apical plasma membrane|cellular component assembly|integral component of plasma membrane|homeostatic process|cellular homeostas…	K04974	transient receptor potential cation channel subfamily V member 5[-]	hsa04961	Endocrine and other factor-regulated calcium reabsorption - Homo sapiens (human)	7:142908101-142933808	6	4	3	0	0	0	0.071912805	0.052516242	0.028176387	0	0	0	0.050868478	0	Inf	0.000499363	0.018155917	UP
ENSG00000240758	RP11-155G14.6	-	-	-	-	-	-	-	7:128455937-128469197	3	5	4	0	0	0	0.255021002	0.465665166	0.266498111	0	0	0	0.329061427	0	Inf	0.000683448	0.023095273	UP
ENSG00000242550	SERPINB10	serpin peptidase inhibitor, clade B (ovalbumin), member 10 [Source:HGNC Symbol;Acc:HGNC:8942]	GO:0002376|GO:0005623|GO:0009987|GO:0005576|GO:0008152|GO:0050896|GO:0051716|GO:0009892|GO:0048523|GO:0050794|GO:0043229|GO:0006950|GO:0071704|GO:0009056|GO:0044237|GO:0006914|GO:0016043|GO:0051707|GO:0043227|GO:0009607|GO:0009605|GO:0005615|GO:0030234|GO:0005622|GO:0002682|GO:0019222|GO:0004857|GO:0010941|GO:0050688|GO:0006952|GO:0033554|GO:0098542|GO:0043231|GO:0005737|GO:0009615|GO:0060548|GO:…	immune system process|cell|cellular process|extracellular region|metabolic process|response to stimulus|cellular response to stimulus|negative regulation of metabolic process|negative regulation of cellular process|regulation of cellular process|intracellular organelle|response to stress|organic substance metabolic process|catabolic process|cellular metabolic process|autophagy|cellular component …	K13963	serpin B[-]	hsa05146	Amoebiasis - Homo sapiens (human)	18:63897174-63936111	6	3	3	0	0	0	0.100566567	0.055081061	0.039403309	0	0	0	0.065016979	0	Inf	0.000917704	0.028576071	UP
ENSG00000251191	LINC00589	long intergenic non-protein coding RNA 589 [Source:HGNC Symbol;Acc:HGNC:32299]	-	-	-	-	-	-	8:29673922-29748109	3	7	2	0	0	0	0.081400146	0.20805901	0.042531762	0	0	0	0.110663639	0	Inf	0.001008941	0.030352344	UP
ENSG00000280055	TMEM75	transmembrane protein 75 [Source:HGNC Symbol;Acc:HGNC:32295]	-	-	-	-	-	-	8:127946559-127948723	3	3	5	0	0	0	0.046495154	0.050939742	0.06073456	0	0	0	0.052723152	0	Inf	0.001103693	0.032466809	UP
ENSG00000259881	RP11-830F9.5	-	-	-	-	-	-	-	16:88881038-88887136	4	3	4	0	0	0	0.053185689	0.0436953	0.041677711	0	0	0	0.046186233	0	Inf	0.001118023	0.03261286	UP
ENSG00000259171	RP11-903H12.5	-	-	-	-	-	-	-	14:20684587-20700576	0	32	0	0	0	0	0	1.316914491	0	0	0	0	0.438971497	0	Inf	0.001882305	0.045878224	UP
ENSG00000101162	TUBB1	tubulin beta 1 class VI [Source:HGNC Symbol;Acc:HGNC:16257]	GO:0005198|GO:0005623|GO:0009987|GO:0005576|GO:0008152|GO:0005488|GO:0003824|GO:0036094|GO:1903561|GO:0005200|GO:0097159|GO:0043229|GO:0071704|GO:0043167|GO:0044237|GO:0016043|GO:0006457|GO:0043227|GO:0016787|GO:0005622|GO:0007049|GO:0022402|GO:0043168|GO:0005874|GO:0001882|GO:0031982|GO:0016817|GO:0022607|GO:0005737|GO:0006458|GO:0070062|GO:0000166|GO:0007017|GO:0019538|GO:0006996|GO:0035639|GO:…	structural molecule activity|cell|cellular process|extracellular region|metabolic process|binding|catalytic activity|small molecule binding|extracellular vesicle|structural constituent of cytoskeleton|organic cyclic compound binding|intracellular organelle|organic substance metabolic process|ion binding|cellular metabolic process|cellular component organization|protein folding|membrane-bounded or…	K07375	tubulin beta[-]	hsa04145|hsa04540|hsa05130	Phagosome - Homo sapiens (human)|Gap junction - Homo sapiens (human)|Pathogenic Escherichia coli infection - Homo sapiens (human)	20:59019254-59026654	2	6	3	0	0	0	0.032198945	0.105795286	0.037847915	0	0	0	0.058614049	0	Inf	0.002051621	0.048890122	UP
ENSG00000257950	P2RX5-TAX1BP3	P2RX5-TAX1BP3 readthrough (NMD candidate) [Source:HGNC Symbol;Acc:HGNC:49191]	GO:0004871|GO:0005215|GO:0005623|GO:0016020|GO:0009987|GO:0050896|GO:0004872|GO:0022857|GO:0038023|GO:0071944|GO:0031224|GO:0005886|GO:0006810|GO:0005887|GO:0010243|GO:0004888|GO:0022891|GO:0031226|GO:0055085|GO:0016021|GO:0010033|GO:0014074|GO:0046683|GO:0015267|GO:0006811|GO:0015075|GO:0033198|GO:0014070|GO:0034220|GO:0015276|GO:0098655|GO:0005216|GO:0006812|GO:0001614|GO:0008324|GO:0005230|GO:…	signal transducer activity|transporter activity|cell|membrane|cellular process|response to stimulus|receptor activity|transmembrane transporter activity|signaling receptor activity|cell periphery|intrinsic component of membrane|plasma membrane|transport|integral component of plasma membrane|response to organonitrogen compound|transmembrane signaling receptor activity|substrate-specific transmembr…	-	-	-	-	17:3663063-3696194	0	0	0	60	27	120	0	0	0	0.491083635	0.22535897	1.127189026	0	0.614543877	#NAME?	2.47E-18	5.22E-15	DOWN
ENSG00000259040	BLOC1S5-TXNDC5	BLOC1S5-TXNDC5 readthrough (NMD candidate) [Source:HGNC Symbol;Acc:HGNC:42001]	GO:0032991|GO:0005623|GO:0043229|GO:0051641|GO:0043227|GO:0005622|GO:0043234|GO:0012505|GO:0006810|GO:0031982|GO:0043231|GO:0030133|GO:0005737|GO:0051649|GO:0005829|GO:0031410|GO:0016023|GO:0046907|GO:0031988|GO:0031083|GO:0016197	macromolecular complex|cell|intracellular organelle|cellular localization|membrane-bounded organelle|intracellular|protein complex|endomembrane system|transport|vesicle|intracellular membrane-bounded organelle|transport vesicle|cytoplasm|establishment of localization in cell|cytosol|cytoplasmic vesicle|cytoplasmic, membrane-bounded vesicle|intracellular transport|membrane-bounded vesicle|BLOC-1 c…	-	-	-	-	6:7881522-8064364	0	0	0	210	0	35	0	0	0	3.349660407	0	0.640703548	0	1.330121318	#NAME?	3.20E-07	5.52E-05	DOWN
ENSG00000269242	CTD-2192J16.22	-	GO:0008152|GO:0005488|GO:0003824|GO:0071704|GO:0030246|GO:0016787|GO:0016798|GO:0044281|GO:0005975|GO:0005996|GO:0004553|GO:0019318|GO:0015923|GO:0006013	metabolic process|binding|catalytic activity|organic substance metabolic process|carbohydrate binding|hydrolase activity|hydrolase activity, acting on glycosyl bonds|small molecule metabolic process|carbohydrate metabolic process|monosaccharide metabolic process|hydrolase activity, hydrolyzing O-glycosyl compounds|hexose metabolic process|mannosidase activity|mannose metabolic process	-	-	-	-	19:12643831-12648397	0	0	0	0	85	28	0	0	0	0	4.999283933	1.853286483	0	2.284190139	#NAME?	9.25E-07	0.000139728	DOWN
ENSG00000248144	ADH1C	alcohol dehydrogenase 1C (class I), gamma polypeptide [Source:HGNC Symbol;Acc:HGNC:251]	GO:0005623|GO:0009987|GO:0008152|GO:0050896|GO:0005488|GO:0003824|GO:0051716|GO:0016491|GO:0071704|GO:0043167|GO:0044237|GO:0005622|GO:0009410|GO:0044281|GO:0016614|GO:0043169|GO:0005737|GO:0006805|GO:0055114|GO:0005829|GO:0046872|GO:0006069|GO:0006066|GO:0016616|GO:0071466|GO:0004022|GO:0046914|GO:0006067|GO:0008270	cell|cellular process|metabolic process|response to stimulus|binding|catalytic activity|cellular response to stimulus|oxidoreductase activity|organic substance metabolic process|ion binding|cellular metabolic process|intracellular|response to xenobiotic stimulus|small molecule metabolic process|oxidoreductase activity, acting on CH-OH group of donors|cation binding|cytoplasm|xenobiotic metabolic …	K13951	alcohol dehydrogenase 1/7[1.1.1.1]	hsa01100|hsa05204|hsa00980|hsa00982|hsa00010|hsa00830|hsa00071|hsa00350	Metabolic pathways - Homo sapiens (human)|Chemical carcinogenesis - Homo sapiens (human)|Metabolism of xenobiotics by cytochrome P450 - Homo sapiens (human)|Drug metabolism - cytochrome P450 - Homo sapiens (human)|Glycolysis / Gluconeogenesis - Homo sapiens (human)|Retinol metabolism - Homo sapiens (human)|Fatty acid degradation - Homo sapiens (human)|Tyrosine metabolism - Homo sapiens (human)	4:99336492-99353027	0	0	0	7	6	5	0	0	0	0.134245277	0.117340855	0.11005282	0	0.120546317	#NAME?	1.58E-05	0.001396259	DOWN
ENSG00000248101	AC002116.8	-	-	-	-	-	-	-	19:36008638-36014235	0	0	0	4	18	4	0	0	0	0.171079697	0.785085464	0.19636207	0	0.384175744	#NAME?	1.96E-05	0.001661462	DOWN
ENSG00000256349	CTD-3074O7.11	-	-	-	-	-	-	-	11:66509079-66533613	0	0	0	9	0	57	0	0	0	0.122633812	0	0.891347264	0	0.337993692	#NAME?	2.38E-05	0.001917595	DOWN
ENSG00000260914	RP11-343C2.11	-	GO:0009987|GO:0005488|GO:0036094|GO:0097159|GO:0043167|GO:0016043|GO:0043168|GO:0001882|GO:0000166|GO:0006996|GO:0035639|GO:0001883|GO:0032549|GO:0017076|GO:0007033|GO:0005524|GO:0030554	cellular process|binding|small molecule binding|organic cyclic compound binding|ion binding|cellular component organization|anion binding|nucleoside binding|nucleotide binding|organelle organization|purine ribonucleoside triphosphate binding|purine nucleoside binding|ribonucleoside binding|purine nucleotide binding|vacuole organization|ATP binding|adenyl nucleotide binding	-	-	-	-	16:69299682-69322700	0	0	0	10	0	39	0	0	0	0.376420675	0	1.68475147	0	0.687057382	#NAME?	3.30E-05	0.002452366	DOWN
ENSG00000101825	MXRA5	matrix-remodelling associated 5 [Source:HGNC Symbol;Acc:HGNC:7539]	GO:0005576|GO:0005488|GO:1903561|GO:0043227|GO:0005515|GO:0031982|GO:0070062	extracellular region|binding|extracellular vesicle|membrane-bounded organelle|protein binding|vesicle|extracellular exosome	-	-	-	-	X:3308565-3346641	0	0	0	3	4	7	0	0	0	0.014804252	0.020133338	0.039648491	0	0.024862027	#NAME?	0.000324314	0.013448425	DOWN
ENSG00000167807	CTD-2369P2.10	-	GO:0009055|GO:0005488|GO:0043167|GO:0051536|GO:0043169|GO:0046872|GO:0051537	electron carrier activity|binding|ion binding|iron-sulfur cluster binding|cation binding|metal ion binding|2 iron, 2 sulfur cluster binding	-	-	-	-	19:10305427-10316009	0	0	0	1	21	3	0	0	0	0.018987437	0.406538007	0.065352921	0	0.163626122	#NAME?	0.000371793	0.014835491	DOWN
ENSG00000261915	RP11-542C16.2	-	-	-	-	-	-	-	17:7312661-7319174	0	0	0	0	85	0	0	0	0	0	1.433743989	0	0	0.477914663	#NAME?	0.000395324	0.015434662	DOWN
ENSG00000089041	P2RX7	purinergic receptor P2X, ligand gated ion channel, 7 [Source:HGNC Symbol;Acc:HGNC:8537]	GO:0032502|GO:0004871|GO:0005215|GO:0002376|GO:0045202|GO:0023052|GO:0005623|GO:0016020|GO:0009987|GO:0008152|GO:0030054|GO:0050896|GO:0005488|GO:0036094|GO:0031640|GO:0019835|GO:0051716|GO:0042995|GO:0097159|GO:0004872|GO:0009892|GO:0022857|GO:0048523|GO:0031594|GO:0008283|GO:0050794|GO:0045321|GO:0001909|GO:0043229|GO:0006807|GO:0051050|GO:0006950|GO:0044089|GO:0016079|GO:0071704|GO:0009056|GO:…	developmental process|signal transducer activity|transporter activity|immune system process|synapse|signaling|cell|membrane|cellular process|metabolic process|cell junction|response to stimulus|binding|small molecule binding|killing of cells of other organism|cytolysis|cellular response to stimulus|cell projection|organic cyclic compound binding|receptor activity|negative regulation of metabolic …	K05220	P2X purinoceptor 7[-]	hsa04080|hsa04020	Neuroactive ligand-receptor interaction - Homo sapiens (human)|Calcium signaling pathway - Homo sapiens (human)	12:121132819-121188032	0	0	0	4	4	4	0	0	0	0.01805717	0.018416381	0.020725681	0	0.019066411	#NAME?	0.00057759	0.020365701	DOWN
ENSG00000100101	RP1-37E16.12	-	-	-	-	-	-	-	22:37686414-37726503	0	0	0	7	0	9	0	0	0	0.068984115	0	0.10179899	0	0.056927702	#NAME?	0.001166514	0.033526374	DOWN
	HLA-DMB	major histocompatibility complex, class II, DM beta [Source:HGNC Symbol;Acc:HGNC:4935]	GO:0032991|GO:0002376|GO:0005623|GO:0016020|GO:0009987|GO:0050896|GO:0005488|GO:0044877|GO:0008283|GO:0050794|GO:0045321|GO:0019882|GO:0043229|GO:0006955|GO:0003823|GO:0016043|GO:0007155|GO:0043227|GO:0071944|GO:0031224|GO:0002684|GO:0005622|GO:0002682|GO:0005515|GO:0005886|GO:0043234|GO:0012505|GO:0031090|GO:0008284|GO:0042127|GO:0016337|GO:0002286|GO:0070661|GO:0019884|GO:0050867|GO:0098797|GO:…	macromolecular complex|immune system process|cell|membrane|cellular process|response to stimulus|binding|macromolecular complex binding|cell proliferation|regulation of cellular process|leukocyte activation|antigen processing and presentation|intracellular organelle|immune response|antigen binding|cellular component organization|cell adhesion|membrane-bounded organelle|cell periphery|intrinsic co…	-	-	-	-	6:32934629-32941070	0	0	0	5	4	2	0	0	0	0.026411156	0.021548173	0.01212509	0	0.020028139	#NAME?	0.001296076	0.036304447	DOWN
ENSG00000260482	CTD-2196E14.9	-	-	-	-	-	-	-	16:23670011-23675499	0	0	0	0	0	44	0	0	0	0	0	0.721843832	0	0.240614611	#NAME?	0.001385505	0.037605709	DOWN
ENSG00000145040	UCN2	urocortin 2 [Source:HGNC Symbol;Acc:HGNC:18414]	GO:0023052|GO:0009987|GO:0005576|GO:0008152|GO:0050896|GO:0005488|GO:0051716|GO:0009892|GO:0048523|GO:0008283|GO:0050794|GO:0042562|GO:0006807|GO:0006950|GO:0071704|GO:0009628|GO:0051051|GO:0044237|GO:0051641|GO:0023051|GO:0009605|GO:0023057|GO:0009058|GO:0005615|GO:0005515|GO:0019222|GO:0060341|GO:0006725|GO:0006810|GO:1901360|GO:0009991|GO:0005102|GO:0034641|GO:0044281|GO:0032940|GO:0019637|GO:…	signaling|cellular process|extracellular region|metabolic process|response to stimulus|binding|cellular response to stimulus|negative regulation of metabolic process|negative regulation of cellular process|cell proliferation|regulation of cellular process|hormone binding|nitrogen compound metabolic process|response to stress|organic substance metabolic process|response to abiotic stimulus|negativ…	-	-	-	-	3:48561727-48563773	0	0	0	0	0	43	0	0	0	0	0	1.610434432	0	0.536811477	#NAME?	0.001441608	0.038755421	DOWN
ENSG00000188629	ZNF177	zinc finger protein 177 [Source:HGNC Symbol;Acc:HGNC:12966]	GO:0005623|GO:0009987|GO:0005576|GO:0008152|GO:0005488|GO:0097159|GO:0009892|GO:0048523|GO:0050794|GO:0043229|GO:0006807|GO:0071704|GO:0043167|GO:0044237|GO:0043227|GO:0009058|GO:0005615|GO:0005622|GO:0072562|GO:0005515|GO:0019222|GO:0006725|GO:1901360|GO:0003676|GO:0034641|GO:0046483|GO:0043231|GO:0043169|GO:0009890|GO:0006139|GO:0044249|GO:0031324|GO:0031323|GO:0003677|GO:0010468|GO:0034645|GO:…	cell|cellular process|extracellular region|metabolic process|binding|organic cyclic compound binding|negative regulation of metabolic process|negative regulation of cellular process|regulation of cellular process|intracellular organelle|nitrogen compound metabolic process|organic substance metabolic process|ion binding|cellular metabolic process|membrane-bounded organelle|biosynthetic process|ext…	-	-	-	-	19:9363020-9382617	0	0	0	3	11	1	0	0	0	0.036666171	0.137122163	0.014022248	0	0.062603528	#NAME?	0.001757627	0.044204662	DOWN
