# Supplementary material for: TGIF2-mediated HMGB3 overexpression promotes esophageal squamous cell carcinoma proliferation and metastasis through TLR3/TGF-β signaling
Source: Genes Dis. 2025 Dec 15;13(3):101987. doi: 10.1016/j.gendis.2025.101987 (PMC12914543; doi:10.1016/j.gendis.2025.101987)
Supplement: Multimedia component 6 [file mmc6.xls]

## Sheet: Sheet1
Table S6. Genes Associated with Differentially Accessible Regions Detected by ATAC-seq
GENE	updown （HMGB3 KO VS HMGB3 NC）
CYP26B1	down
TAC1	down
ARHGAP44	down
DNAJC11	down
MGST1	down
NISCH	down
MBTD1	down
BID	down
MARCO	down
CYP24A1	down
SLC7A9	down
NRXN3	down
GRAMD1B	down
PRKCH	down
APBA2	down
MSR1	down
RAI14	down
MYO16	down
CTNNA1	down
FNIP2	down
KCNQ1	down
LY75	down
HHAT	down
NOP58	down
KMT2C	down
DGKG	down
DGKG	down
ALDH18A1	down
TARBP1	down
DDX20	down
DDX20	down
NFYC	down
CD84	down
ATXN3	down
TP53BP1	down
HDAC4	down
REEP1	down
MAST4	down
TGFBR3	down
ELP1	down
CAMK2A	down
TRPM5	down
NCK2	down
CYBRD1	down
TFRC	down
STK10	down
CRMP1	down
FERMT2	down
ABCB11	down
FRY	down
ARHGEF10L	down
EIF4G3	down
CELSR1	down
FRYL	down
SART3	down
ARHGAP15	down
PLXNA2	down
TPD52	down
CAMSAP3	down
CTTNBP2	down
TOP2B	down
MAP2	down
ADCY2	down
RBFOX1	down
ADCYAP1R1	down
BRINP1	down
BRINP1	down
KEAP1	down
PGR	down
DLG3	down
KCNK2	down
SERTAD4	down
SERTAD4	down
OXCT1	down
SEPHS1	down
MTMR2	down
PHACTR3	down
PHACTR3	down
GNA11	down
EPB41L1	down
RPH3A	down
RPH3A	down
SLC9A1	down
PITPNM2	down
SLC26A3	down
SEL1L3	down
MYO15A	down
RGS17	down
TBL1Y	down
ADA2	down
SORBS1	down
HIVEP1	down
RAB18	down
RAB18	down
UPB1	down
CACNA1I	down
CACNA1I	down
TNRC6B	down
CERK	down
CGRRF1	down
LGMN	down
CEP128	down
SLC8A3	down
VRK1	down
ZMYND8	down
PLCB4	down
TBL1X	down
POLA1	down
POLA1	down
MID1	down
MID1	down
CHRDL1	down
ZC3H12B	down
PHEX	down
BRS3	down
SLC25A15	down
AXIN1	down
TMC5	down
TRIP4	down
CALB1	down
TUSC3	down
FGL1	down
FCER2	down
CACNG7	down
ELOCP28	down
SIPA1L3	down
PTPRZ1	down
SFRP4	down
AGR2	down
GLI3	down
GCK	down
SPATA6L	down
RAPGEF1	down
CDH23	down
FBXW4	down
ARHGAP21	down
EBF3	down
SORCS1	down
CPD	down
CPD	down
CYTH1	down
CYTH1	down
PRKAR1A	down
YWHAE	down
STIM2	down
KLF3	down
CCDC34	down
B3GAT1	down
ST3GAL4	down
PRPF19	down
KIAA1549L	down
C11orf58	down
NUP98	down
CAMKK2	down
CDKN1B	down
RERGL	down
RERGL	down
ADGRD1	down
NEDD9	down
BMP5	down
EYA4	down
FIG4	down
EPM2A	down
EPM2A	down
PDE10A	down
MDFI	down
ENPP5	down
ARSB	down
CDH6	down
CDH6	down
PDE4D	down
WWC1	down
BCHE	down
BCHE	down
FGF12	down
USP4	down
IQCG	down
KLHL24	down
PLCH1	down
FOXP1	down
ZAP70	down
DOK1	down
ELMOD3	down
USP34	down
IL1R1	down
NOL10	down
ATP6V1B1	down
PARD3B	down
PAPPA2	down
EDEM3	down
ASH1L	down
PLEKHM2	down
C1orf109	down
HMGCL	down
RCAN3	down
PROX1	down
NRP2	down
OLFM3	down
NEK6	down
VSX2	down
ESRRB	down
CNRIP1	down
IFIT3	down
GOT1	down
KANSL1	down
KIAA1217	down
LYZL1	down
LYZL1	down
MTRF1	down
UTP20	down
WASHC3	down
TRIM6	down
KIAA1549	down
ZC3H13	down
SPATS2	down
SARDH	down
STIL	down
USP45	down
DAW1	down
TOX2	down
ARFGEF2	down
CHST8	down
MPHOSPH10	down
GRM4	down
SNRPC	down
UNC5CL	down
ATXN1	down
SSUH2	down
SEPTIN6	down
LRRN4	down
OTOR	down
HIVEP3	down
TAS2R3	down
SMARCA4	down
TNFRSF19	down
RBM48	down
ALDH1A2	down
AP1M2	down
MAP1S	down
TRPM4	down
MED18	down
CCDC62	down
UBE4B	down
SYNE1	down
ZNF341	down
TEX101	down
NR1H2	down
ANO1	down
KHDRBS3	down
FMO5	down
NUP210	down
EMILIN2	down
EEFSEC	down
FTHL17	down
ANKRD17	down
SNAP25	down
PDE6A	down
MORC4	down
ZNF414	down
ATP13A3	down
CA1	down
MICAL2	down
UNC79	down
ELP3	down
CNTN6	down
SOX5	down
FHOD3	down
ARHGAP32	down
CCNJL	down
CD36	down
PRR5L	down
TESPA1	down
USP44	down
RNASEH2B	down
RCBTB1	down
AOAH	down
DDX56	down
DNAJC1	down
CDK5RAP2	down
CDK5RAP2	down
GARNL3	down
GABBR2	down
GOLGA1	down
RNF38	down
SLC22A23	down
SLC22A23	down
NARS2	down
SORL1	down
MAPKBP1	down
UACA	down
BCAR3	down
MYPN	down
NAB1	down
PPIG	down
SEPTIN11	down
FGD4	down
ETFBKMT	down
RTN1	down
DCAF5	down
DCAF5	down
MCTP2	down
PARN	down
ARHGAP17	down
CDH13	down
PDPK1	down
KSR1	down
GAREM1	down
TXNL4A	down
CACNA1A	down
CACNA1A	down
SLC6A3	down
NLRP12	down
PTH2	down
PRDM16	down
PEX14	down
C1orf216	down
PIGK	down
DMRTB1	down
HDGF	down
HMCN1	down
TPM3	down
TTC13	down
EXOC6B	down
EXOC6B	down
THSD7B	down
GALNT13	down
RBMS3	down
SLC25A26	down
ADGRG7	down
LPP	down
SLC10A4	down
SNCA	down
CDH18	down
SSBP2	down
LIX1	down
PPIP5K2	down
FAXC	down
GPR6	down
ARHGAP18	down
ABRACL	down
TIAM2	down
SDK1	down
ATXN7L1	down
GIGYF1	down
CCNB3	down
MFHAS1	down
CSGALNACT1	down
ST18	down
ST18	down
TACC1	down
IDNK	down
AOPEP	down
UGCG	down
LRSAM1	down
FAM13C	down
POLR3A	down
LRMDA	down
PDCD11	down
SLC5A12	down
HSD17B12	down
CCDC81	down
DUSP15	down
CNTN5	down
CLEC1A	down
ARID5B	down
FSIP1	down
DLG2	down
DLG2	down
DLG2	down
DLG2	down
PIP4K2A	down
ITPR1	down
CACNA1C	down
THRB	down
GXYLT1	down
ME3	down
NBAS	down
PTPN14	down
TMEM163	down
ARL14EP	down
POC5	down
IGSF10	down
PRDM8	down
PTPRK	down
JAKMIP1	down
ZIC1	down
CWC27	down
FRMD1	down
ASAP1	down
PTPRD	down
FAM167A	down
OBSCN	down
EPHB1	down
VOPP1	down
ODF1	down
FMN2	down
ADK	down
ADAMTSL3	down
NAA11	down
SH3RF2	down
NRG1	down
NRG1	down
IL34	down
ZNF618	down
BRAF	down
GAREM2	down
B4GALT5	down
RAPGEF6	down
EPB41	down
M1AP	down
TGM7	down
LRRC36	down
LRRC36	down
SIK3	down
PCYT1A	down
PLXDC1	down
FAM171A2	down
DBF4B	down
SYNC	down
SPATA17	down
KCNF1	down
XIRP2	down
PDLIM5	down
NEURL3	down
BNIPL	down
ARHGAP25	down
GABRB1	down
NIPAL1	down
TGFBR2	down
TGFBR2	down
ICOS	down
CADPS	down
RBM47	down
APBB2	down
APBB2	down
U2SURP	down
ABLIM2	down
PRDM9	down
ERAP2	down
SEPTIN8	down
GRIK2	down
HCN1	down
GPR85	down
SUN3	down
TNFRSF11B	down
OXR1	down
SHOC1	down
PIGA	down
STOML2	down
MELK	down
ARMC3	down
GPR101	down
CRYL1	down
MAGEC3	down
GHITM	down
CLMN	down
CEP295	down
GLB1L3	down
SPATA19	down
AVPR1A	down
CCDC182	down
PPFIBP2	down
ZNF143	down
ANKDD1A	down
PATL1	down
STX3	down
TGM6	down
RBFOX3	down
LALBA	down
TMC4	down
VWCE	down
RAB4A	down
RBPJ	down
DNAJC7	down
AXIN2	down
NDUFS5	down
VWA3B	down
LDLRAD4	down
LRP1B	down
PKIG	down
ZNF507	down
FSTL5	down
LRRC28	down
PLA2G4F	down
DHRSX	down
MN1	down
CRADD	down
SCN9A	down
LIMS1	down
LIMS1	down
TAPT1	down
LINGO1	down
ROBO1	down
CTNND2	down
CTNND2	down
FRMPD4	down
FRMPD4	down
ALCAM	down
SERPINA9	down
RNF150	down
PWWP2A	down
SYT9	down
LSM3	down
LSM3	down
OSCAR	down
NUDT6	down
XKR6	down
XKR6	down
TMEM37	down
UGT2B7	down
CHST11	down
FGA	down
PAH	down
DRC3	down
SPTLC3	down
RAPH1	down
SLC2A14	down
MMRN2	down
XCR1	down
ADGRG2	down
TOPAZ1	down
MGA	down
ABRA	down
CNTNAP2	down
PACS1	down
SUGCT	down
SUGCT	down
TOM1L2	down
ZBTB8OS	down
CNTD1	down
MUC20	down
ZBTB38	down
UBE2U	down
ST8SIA3	down
TENM3-AS1	down
CACYBPP2	down
FAM27E5	down
ZNF366	down
GALNT11	down
TMPRSS9	down
TMPRSS9	down
PLEKHM3	down
ARMC10P1	down
ARMC10P1	down
ZNF552	down
C12orf42	down
CDH4	down
HLA-DQB1	down
WFDC11	down
SLC9A4	down
FZD2	down
NRIP1	down
EXOC5P1	down
OR56B2P	down
MTHFD2P7	down
TNFSF15	down
MGAT4C	down
RAD51B	down
EXT1	down
TSHZ2	down
EPHB3	down
VCX	down
HS3ST4	down
HS3ST4	down
GALNT9	down
RGS7	down
ZNF721	down
MTA1	down
CALN1	down
HSP90AB3P	down
CTNNA3	down
BCOR	down
OR56A4	down
SF3A3	down
MX2	down
FBXL7	down
UPP1	down
MACC1	down
FAM162B	down
PRKX	down
DENND5A	down
ADRA2C	down
UBE2F	down
KCNK12	down
PRKD1	down
RPL23AP38	down
DHRS7C	down
PDE4B	down
RALYL	down
PRR16	down
SORCS2	down
ROBO2	down
NUPR2	down
RGPD2	down
CDK10	down
HS6ST3	down
TLCD2	down
LSAMP	down
SHC4	down
NTF3	down
SYN3	down
DNAH14	down
FAM186A	down
SHOX	down
FAM228A	down
MYT1L	down
GPATCH8	down
GPATCH8	down
MST1L	down
ZDHHC17	down
KRTAP19-5	down
LINC00207	down
LINC00207	down
DCC	down
SERPINA13P	down
COL4A1	down
H2AP	down
PRR27	down
ZKSCAN4	down
ERC2	down
SPRY4	down
EZHIP	down
ZNF490	down
ARL4C	down
NHS	down
FOCAD	down
FAM72B	down
OPTC	down
TMCO2	down
ENSG00000188897	down
ENSG00000188897	down
HACD4	down
RELN	down
ENSG00000189229	down
OR8A1	down
OR8A1	down
MYT1	down
RYR1	down
SUPT3H	down
TRRAP	down
PRPF40A	down
LAMA2	down
AJAP1	down
MRTFA	down
ADA	down
KIAA1671	down
DYNC1H1	down
SLC22A4	down
IPP	down
RPL37A	down
KIF13B	down
VPS13A	down
OR2T6	down
UVRAG	down
ZNF43	down
PABPC1P2	down
ZNF536	down
CCDC69	down
BRINP2	down
GRM3	down
GRK5	down
MIR346	down
RNU6-1312P	down
RNU6-1084P	down
RNU6-543P	down
RNA5SP276	down
ENSG00000199470	down
Y_RNA	down
Y_RNA	down
RNA5SP375	down
Y_RNA	down
RN7SKP115	down
RNU6-544P	down
Y_RNA	down
Y_RNA	down
RNY4P27	down
RNU6-598P	down
RNU6-694P	down
Y_RNA	down
RNU6-646P	down
Y_RNA	down
RN7SKP237	down
RNA5SP173	down
RNA5SP189	down
RNA5SP485	down
ENSG00000202283	down
SNORA70	down
Y_RNA	down
ENSG00000203434	down
LINC00970	down
EFCAB2	down
LDLRAD1	down
RHOXF2B	down
INPP5B	down
SYT15	down
SPIN3	down
LINC01993	down
ENSG00000204398	down
ENSG00000204684	down
ATXN2	down
PKHD1L1	down
ACCSL	down
VIT	down
CTXN3	down
TMEM211	down
OR5K3	down
XKR4	down
RNU6-1	down
RNU6-573P	down
RNU6-573P	down
Y_RNA	down
Y_RNA	down
RNU6-44P	down
RNU6-206P	down
Y_RNA	down
Y_RNA	down
RNU6-1119P	down
Y_RNA	down
Y_RNA	down
Y_RNA	down
RNU6-1241P	down
Y_RNA	down
RNU6-41P	down
RNU6-41P	down
MIR194-1	down
MIR575	down
MIR147A	down
DIO2	down
IGKV5-2	down
IGHG4	down
TAS2R15P	down
Y_RNA	down
RNU11-3P	down
RNU1-139P	down
KRTAP2-3	down
RPL15P3	down
ENSG00000213115	down
MEMO1P2	down
NOC2LP1	down
RPS23P2	down
FBLIM1P1	down
FAM32CP	down
GAPDHP25	down
PGGT1BP1	down
RPS16P2	down
CYP2A7P1	down
KRT18P38	down
RPL23AP29	down
PTMAP5	down
LGMNP1	down
LGMNP1	down
ABCD1P5	down
NPM1P10	down
RCN1P2	down
ENSG00000214942	down
ENSG00000214942	down
CRPPA	down
RPL24P7	down
FAM166B	down
ENSG00000215310	down
DEFB115	down
MIR938	down
ENSG00000216378	down
MTCYBP36	down
ENSG00000217120	down
FAM136FP	down
ENSG00000217379	down
CDC14C	down
LINC01644	down
ACTG1P18	down
ENSG00000218577	down
ATF1P1	down
CYCSP17	down
ENSG00000219736	down
RPL21P67	down
RPL21P67	down
HMGB3P18	down
ENSG00000220446	down
RPL21P119	down
MIR1267	down
OR2A5	down
RNU6-985P	down
RNA5SP56	down
RN7SKP27	down
Y_RNA	down
RN7SKP33	down
RNA5SP41	down
RN7SKP167	down
RN7SKP112	down
ZNF385D-AS2	down
ENSG00000223368	down
GAPDHP69	down
LINC02238	down
LINC02238	down
RNF14P4	down
TINCR	down
RBM48P1	down
ENSG00000223646	down
LINC01946	down
LINC01946	down
LINC01626	down
ENSG00000223808	down
ENSG00000223884	down
ENSG00000223905	down
ENSG00000223930	down
ENSG00000223946	down
LINC01767	down
ENSG00000223977	down
GAPDHP55	down
SRSF3P4	down
ENSG00000224092	down
ENSG00000224132	down
LINC01991	down
HAGLR	down
PINCR	down
LINC00297	down
FAM8A3P	down
ENSG00000224404	down
RPL23AP14	down
LINC01708	down
LINC01708	down
SRSF1P1	down
ENSG00000224739	down
RPSAP50	down
VPS26BP1	down
LINC01034	down
CDK4P1	down
CDK4P1	down
FTH1P22	down
ENSG00000225111	down
ENSG00000225129	down
RPL21P107	down
ENSG00000225315	down
ELF2P4	down
SNRPEP5	down
ENSG00000225660	down
NEK4P1	down
ENSG00000225779	down
RBMY2KP	down
ENSG00000225889	down
RPL7P59	down
ODF2-AS1	down
ENSG00000226022	down
ZP3P2	down
SLC39A12-AS1	down
ENSG00000226087	down
ENSG00000226130	down
OR52E3P	down
ENSG00000226280	down
RPL17P14	down
RPS26P56	down
SORCS3-AS1	down
SORCS3-AS1	down
SORCS3-AS1	down
ENSG00000226409	down
BTBD9-AS1	down
MLXP1	down
LINC00343	down
ENSG00000226733	down
NAALADL2-AS2	down
LINC00840	down
SLC6A6P1	down
ENSG00000226824	down
NPM1P11	down
THORLNC	down
ZNF877P	down
ENSG00000226900	down
RPL19P4	down
NCKAP5-AS2	down
LINC01692	down
ENSG00000227068	down
LMCD1-AS1	down
ENSG00000227139	down
ENSG00000227150	down
THEM7P	down
THEM7P	down
EIF2AP4	down
STK33P1	down
ENSG00000227493	down
ENSG00000227514	down
RPL7P6	down
HNRNPA1P14	down
CROCCP4	down
ENSG00000227809	down
CARM1P1	down
LINC01738	down
ENSG00000227948	down
PIN4P1	down
ST13P19	down
ENSG00000228187	down
MYL6BP1	down
LNC-LBCS	down
PRKCE-AS1	down
SURF6P1	down
RPL31P13	down
LINC01201	down
ENSG00000228675	down
ENSG00000228793	down
LAMTOR3P1	down
CICP9	down
KRT223P	down
CCDC26	down
KRT18P4	down
SNHG31	down
RPP40P1	down
ENSG00000229370	down
RPS10P18	down
ENSG00000229505	down
LINC02572	down
PBX3-DT	down
LINC01718	down
ENSG00000229618	down
KRT8P21	down
RPSAP22	down
EMX2OS	down
ENSG00000229923	down
ZRANB2-DT	down
LINC01435	down
ENSG00000230096	down
LINC02028	down
HSDL2-AS1	down
RPL34P19	down
FGFR1OP2P1	down
LINC01066	down
ATP6V1G1P7	down
PNPLA10P	down
CALM1P2	down
ENSG00000230571	down
SDAD1P2	down
ENSG00000230759	down
ENSG00000230944	down
ENSG00000230960	down
RPL39P39	down
RPS27P10	down
ENSG00000231132	down
ENSG00000231243	down
ENSG00000231369	down
ENSG00000231418	down
LARP1BP1	down
ENSG00000231464	down
RPL21P35	down
ENSG00000231505	down
ENSG00000231515	down
LINC-PINT	down
GAPDHP59	down
NPM1P48	down
CYP21A2	down
NPM1P34	down
LINC01031	down
LINC00867	down
TET1P1	down
TET1P1	down
ZYG11AP1	down
ENSG00000232409	down
ENSG00000232451	down
RPL3P12	down
ENSG00000232537	down
PRPS1P2	down
ENSG00000232675	down
LINC01700	down
ENSG00000232905	down
ENSG00000232952	down
MTCO1P51	down
RPL15P5	down
DIRC3-AS1	down
DIRC3-AS1	down
BPIFB5P	down
KCNJ6-AS1	down
ENSG00000233358	down
ENSG00000233397	down
LINC01648	down
ENSG00000233403	down
STXBP5-AS1	down
ENSG00000233459	down
ENSG00000233461	down
LINC01683	down
ZNF529-AS1	down
B4GALT1-AS1	down
ENSG00000233648	down
ENSG00000233708	down
ENSG00000233755	down
MIR4280HG	down
MFN1P1	down
GAPDHP68	down
YEATS2-AS1	down
ENSG00000233969	down
LINC01360	down
LINC02433	down
HSPA8P1	down
LINC01937	down
ANKRD11P1	down
ENSG00000234542	down
ENSG00000234597	down
OR2AT2P	down
ENSG00000234810	down
LINC00676	down
ENSG00000234900	down
MARK2P15	down
GRID1-AS1	down
LINC01849	down
ENSG00000234997	down
ENSG00000234997	down
TECRP1	down
LINC01777	down
ENSG00000235056	down
HMGB3P23	down
ENSG00000235226	down
RPL29P30	down
ENSG00000235450	down
HAUS6P3	down
EIF4A1P7	down
FECHP1	down
ENSG00000235683	down
CXorf51B	down
ENSG00000235726	down
PHACTR2-AS1	down
LINC01814	down
NSA2P1	down
COX6CP18	down
ENSG00000236099	down
ENSG00000236267	down
ENSG00000236393	down
SLC4A1APP2	down
ENSG00000236512	down
ENSG00000236529	down
ENSG00000236768	down
ARL5AP2	down
GYG1P2	down
GYG1P2	down
ENSG00000237208	down
MTCO3P41	down
LINC01684	down
LINC01684	down
ENSG00000237555	down
BTBD7P2	down
RNF216-IT1	down
LINC01143	down
SLC20A1-DT	down
ENSG00000237845	down
ENSG00000237885	down
ENSG00000238015	down
ENSG00000238031	down
LINC02854	down
ENSG00000238232	down
HOMER2P2	down
LINC01448	down
RNU7-120P	down
SNORD126	down
ENSG00000238372	down
RNU7-155P	down
RNU7-80P	down
RNU7-138P	down
RN7SL309P	down
ENSG00000239408	down
RN7SL569P	down
LINC00879	down
RN7SL568P	down
OR7E53P	down
RN7SL420P	down
ENSG00000240107	down
ENSG00000240210	down
RPL39P26	down
RPL9P15	down
RPS15P9	down
APOOP2	down
ENSG00000241179	down
ENSG00000241257	down
ENSG00000241358	down
RPL7AP23	down
RPL21P103	down
PTPRG-AS1	down
ARHGAP8	down
LINC01323	down
RN7SL714P	down
ENSG00000241956	down
TOPORSLP	down
ENSG00000242186	down
ENSG00000242197	down
RN7SL306P	down
ATP5MC1P3	down
LINC02046	down
DCAF13P1	down
RPS14P7	down
ICE2P2	down
RN7SL432P	down
SOX2-OT	down
RPL7P16	down
EPS15P1	down
RPL21P99	down
GK-AS1	down
ABCC13	down
ENSG00000243071	down
LINC02040	down
ENSG00000243276	down
LARP1BP2	down
LINC02017	down
ENSG00000243635	down
ENSG00000243635	down
ENSG00000243828	down
ENSG00000243828	down
RPL35P6	down
ILF2P1	down
RN7SL151P	down
ENSG00000244249	down
ENSG00000247134	down
LINC01498	down
GPRC5D-AS1	down
DPH6-DT	down
LINC01194	down
ENSG00000248137	down
HSPA8P11	down
ENSG00000248176	down
ENSG00000248281	down
NOL8P1	down
ENSG00000248346	down
ENSG00000248447	down
ENSG00000248479	down
ENSG00000248490	down
ENSG00000248503	down
SBF1P1	down
ENSG00000248538	down
ENSG00000248544	down
LINC01339	down
ENSG00000248736	down
LINC02118	down
LINC02118	down
ENSG00000248964	down
ENSG00000248994	down
ENSG00000249050	down
ENSG00000249079	down
ENSG00000249111	down
ENSG00000249198	down
ENSG00000249290	down
SNX18P25	down
LINC02488	down
CASC11	down
ENSG00000249409	down
ENSG00000249418	down
LINC01091	down
LINC02114	down
CCNB3P1	down
ENSG00000249691	down
ENSG00000249779	down
ENSG00000249790	down
LINC02147	down
THBS4-AS1	down
VCAN-AS1	down
PVT1	down
LINC02501	down
GOLGA8K	down
MAPRE1P2	down
AK3P2	down
ENSG00000250122	down
ENSG00000250189	down
LINC02509	down
ENSG00000250345	down
GYPB	down
HEATR5A-DT	down
ENSG00000250390	down
ENSG00000250511	down
ENSG00000250519	down
LINC02059	down
LINC01303	down
ENSG00000250577	down
HPRT1P2	down
ENSG00000250674	down
ENSG00000250723	down
HMGB3P3	down
HMGN1P17	down
ENSG00000250839	down
LINC02061	down
ENSG00000250899	down
LINC02063	down
ENSG00000250928	down
H3P15	down
ENSG00000251033	down
ENSG00000251048	down
ENSG00000251055	down
OR7E163P	down
ENSG00000251172	down
ENSG00000251189	down
MTHFD2P4	down
OR7H2P	down
ENSG00000251388	down
ENSG00000251574	down
LINC01267	down
LINC02241	down
RNU6-1288P	down
RNU6-475P	down
RN7SKP190	down
SNORD63	down
RNU6-168P	down
RNU6ATAC14P	down
RNU6-397P	down
RNU6-150P	down
RNU7-153P	down
Y_RNA	down
RNA5SP271	down
RNA5SP73	down
RNU6-1121P	down
RNU6-1149P	down
RN7SKP282	down
RNU6-250P	down
RN7SKP60	down
RNU6-1213P	down
RNU6-699P	down
RNU6-762P	down
RPL12P22	down
ENSG00000253122	down
LINC01605	down
ENSG00000253207	down
ENSG00000253237	down
ENSG00000253342	down
ENSG00000253344	down
POU5F1P2	down
ENSG00000253413	down
ENSG00000253452	down
ENSG00000253484	down
ENSG00000253499	down
ENSG00000253527	down
C1GALT1P3	down
ENSG00000253553	down
ENSG00000253562	down
VENTXP5	down
ENSG00000253583	down
ENSG00000253584	down
RPSAP74	down
ENSG00000253659	down
PRKDC	down
CARS1P2	down
ENSG00000253766	down
CFAP418-AS1	down
ENSG00000253852	down
ENSG00000253891	down
ENSG00000254031	down
ENSG00000254084	down
ENSG00000254111	down
MTCO1P47	down
PENK-AS1	down
PENK-AS1	down
ENSG00000254283	down
ENSG00000254425	down
CAPS2-AS1	down
NAV2-AS2	down
ENSG00000254514	down
ENSG00000254575	down
INS	down
ENSG00000254753	down
ENSG00000254802	down
OR4C9P	down
BRK1	down
NAV2-AS5	down
ENSG00000255132	down
MTND6P25	down
CCDC179	down
ENSG00000255376	down
TBX5-AS1	down
LINC02707	down
ENSG00000255438	down
H3P33	down
POLR2M	down
ENSG00000255563	down
LINC02389	down
RMST	down
PRECSIT	down
ENSG00000255910	down
SMIM3	down
LINC02552	down
ENSG00000256596	down
AK6P1	down
TMEM132D-AS2	down
BTG1P1	down
ENSG00000256917	down
ENSG00000257060	down
PGAM1P5	down
ENSG00000257199	down
ENSG00000257286	down
LINC02395	down
OTOAP1	down
ENSG00000257855	down
ENSG00000257864	down
CUX1	down
ENSG00000257932	down
LINC02286	down
ENSG00000258119	down
CLUHP8	down
ENSG00000258323	down
ENSG00000258411	down
ENSG00000258558	down
DUX4L16	down
CYB5AP3	down
LINC02303	down
ENSG00000258619	down
LINC02308	down
ENSG00000258776	down
ENSG00000258795	down
LINC02820	down
ARHGAP16P	down
ENSG00000258909	down
ENSG00000258949	down
LINC00519	down
MTCYBP27	down
ENSG00000259033	down
ENSG00000259041	down
ENSG00000259097	down
LINC01595	down
ENSG00000259140	down
ENSG00000259170	down
LINC02622	down
ENSG00000259301	down
ENSG00000259301	down
ENSG00000259317	down
LINC00596	down
ENSG00000259422	down
HMGB3P26	down
ENSG00000259636	down
ENSG00000259636	down
ENSG00000259692	down
ENSG00000259817	down
ENSG00000259870	down
FIGNL2-DT	down
THSD4-AS1	down
ENSG00000259981	down
ENSG00000260068	down
ENSG00000260081	down
ENSG00000260184	down
LINC02240	down
ENSG00000260271	down
ENSG00000260289	down
ENSG00000260332	down
ENSG00000260495	down
ENSG00000260514	down
ENSG00000260634	down
ENSG00000260650	down
ENSG00000260653	down
LINC01541	down
LINC01243	down
ENSG00000260850	down
ENSG00000260971	down
ENSG00000261012	down
ENSG00000261019	down
ENSG00000261116	down
ENSG00000261197	down
ENSG00000261267	down
DISC1FP1	down
LINC00838	down
LINC00838	down
ENSG00000262052	down
ENSG00000262267	down
ENSG00000262566	down
BTF3P14	down
ENSG00000262881	down
LINC02563	down
ENSG00000263588	down
MIR4777	down
ENSG00000263717	down
MIR3937	down
ENSG00000263745	down
ENSG00000263797	down
DLGAP1-AS4	down
ENSG00000263952	down
ENSG00000264108	down
MIR4693	down
MIR5007	down
LINC02675	down
ENSG00000264622	down
MIR378C	down
ENSG00000265125	down
ENSG00000265233	down
RN7SL74P	down
ENSG00000265400	down
MIR548AQ	down
ENSG00000265494	down
MIR3144	down
RN7SL5P	down
MIR3123	down
MIR4266	down
ENSG00000266002	down
POLRMTP1	down
ENSG00000266149	down
MIR4503	down
ENSG00000266479	down
ENSG00000267005	down
LINC02080	down
ENSG00000267234	down
ENSG00000267288	down
ENSG00000267481	down
GLUD1P4	down
ENSG00000267509	down
HMGN1P31	down
BNIP3P16	down
ENSG00000267716	down
ENSG00000268056	down
ENSG00000268070	down
IFNL3P1	down
ENSG00000268566	down
ENSG00000268628	down
ADGRE4P	down
ENSG00000268845	down
LDHAL6EP	down
ENSG00000270289	down
ENSG00000270306	down
ENSG00000270403	down
ENSG00000270449	down
ENSG00000270460	down
ENSG00000270516	down
ENSG00000270558	down
FAM71BP1	down
ENSG00000270779	down
NUDT19P4	down
RPS28P1	down
ENSG00000270951	down
ENSG00000270957	down
ENSG00000270957	down
ENSG00000271035	down
SCML2P2	down
ENSG00000271177	down
KRT18P9	down
HMGB1P50	down
ENSG00000271500	down
ACTG1P22	down
SNX29P2	down
ENSG00000271709	down
ENSG00000271778	down
ENSG00000272077	down
ENSG00000272509	down
ENSG00000272855	down
ENSG00000273287	down
ENSG00000273360	down
LINC02725	down
Metazoa_SRP	down
CYFIP1	down
CYFIP1	down
VN1R76P	down
ENSG00000273792	down
ENSG00000273858	down
ENSG00000273989	down
ENSG00000274090	down
U2	down
SPATA31E3P	down
ADRA2B	down
ENSG00000274422	down
ENSG00000274584	down
ZKSCAN2-DT	down
ENSG00000275015	down
U7	down
ENSG00000275138	down
ARHGAP23	down
ENSG00000275834	down
ENSG00000275834	down
MIR6133	down
ENSG00000276197	down
ENSG00000276627	down
Metazoa_SRP	down
MIR6127	down
MIR8080	down
ENSG00000276972	down
ENSG00000277270	down
Metazoa_SRP	down
RNU1-153P	down
ENSG00000277758	down
ENSG00000277911	down
ENSG00000278052	down
TEX28	down
ENSG00000278072	down
ENSG00000278072	down
ENSG00000278072	down
LUNAR1	down
ENSG00000278231	down
5_8S_rRNA	down
CICP21	down
ENSG00000278464	down
ENSG00000278813	down
ENSG00000279146	down
ENSG00000279304	down
ENSG00000279324	down
ENSG00000279341	down
CDRT15P9	down
LINC00244	down
ENSG00000279628	down
ENSG00000279638	down
ENSG00000279669	down
ENSG00000279682	down
ENSG00000279842	down
ENSG00000279844	down
ENSG00000280064	down
ENSG00000280093	down
ENSG00000280093	down
OR1B1	down
PLAC4	down
ENSG00000280227	down
ENSG00000280275	down
ENSG00000280365	down
ENSG00000280365	down
ENSG00000280397	down
ENSG00000280397	down
LINC01348	down
LINC01943	down
ENSG00000281008	down
ENSG00000281896	down
LINC02815	down
MRPL57P8	down
ENSG00000283097	down
TEX52	down
ENSG00000283417	down
LINC01260	down
MIR4454	down
MIR7157	down
MIR7157	down
MIR4531	down
MIR3116-2	down
MIR1973	down
MIR3179-1	down
ENSG00000284377	down
ENSG00000284603	down
ENSG00000284705	down
ENSG00000284739	down
ENSG00000285525	down
LINC02838	down
LINC02929	down
LINC02929	down
ENSG00000285598	down
ENSG00000285648	down
ENSG00000285797	down
ENSG00000285804	down
ENSG00000285809	down
ENSG00000285824	down
ENSG00000285935	down
ENSG00000285981	down
ENSG00000286003	down
ENSG00000286034	down
ENSG00000286040	down
ENSG00000286121	down
ENSG00000286144	down
ENSG00000286148	down
ENSG00000286152	down
ENSG00000286277	down
ENSG00000286280	down
ENSG00000286330	down
ENSG00000286359	down
ENSG00000286381	down
ENSG00000286385	down
ENSG00000286385	down
ENSG00000286394	down
ENSG00000286454	down
ENSG00000286513	down
ENSG00000286565	down
ENSG00000286565	down
ENSG00000286566	down
ENSG00000286653	down
ENSG00000286654	down
ENSG00000286725	down
ENSG00000286751	down
ENSG00000286816	down
ENSG00000286869	down
ENSG00000286884	down
ENSG00000286892	down
ENSG00000286914	down
ENSG00000286915	down
ENSG00000286942	down
ENSG00000286961	down
ENSG00000287036	down
ENSG00000287039	down
ENSG00000287139	down
ENSG00000287322	down
ENSG00000287355	down
ENSG00000287389	down
ENSG00000287408	down
ENSG00000287451	down
ENSG00000287485	down
ENSG00000287509	down
ENSG00000287517	down
ENSG00000287540	down
ENSG00000287556	down
ENSG00000287574	down
ENSG00000287592	down
ENSG00000287623	down
ENSG00000287703	down
ENSG00000287774	down
ENSG00000287781	down
ENSG00000287792	down
ENSG00000287823	down
ENSG00000287871	down
ENSG00000287871	down
ENSG00000287902	down
ENSG00000287906	down
ENSG00000287936	down
ENSG00000287963	down
ENSG00000287989	down
ENSG00000288002	down
ENSG00000288016	down
ENSG00000288029	down
ZCCHC14-DT	down
ENSG00000288626	down
ENSG00000288782	down
ENSG00000289157	down
ENSG00000289201	down
ENSG00000289286	down
ENSG00000289300	down
ENSG00000289398	down
ENSG00000289430	down
ENSG00000289472	down
ENSG00000289557	down
ENSG00000289611	down
ENSG00000289619	down
MYH16	up
MAD1L1	up
PDK4	up
PDK4	up
CDC27	up
ITGAL	up
USH1C	up
IFRD1	up
JARID2	up
UFL1	up
COX15	up
CCDC88C	up
IGF1	up
AGPS	up
HGF	up
ZFP64	up
GLRX2	up
DERA	up
ABCC2	up
PHF20	up
MIPEP	up
SH2D2A	up
LRRC7	up
TRIO	up
MSR1	up
DNAH5	up
DNAH5	up
RIPOR1	up
MYO16	up
TNC	up
BARX2	up
PHKA2	up
ANO2	up
ANO2	up
HDAC9	up
RRM2B	up
MRPS10	up
H6PD	up
H6PD	up
ARID1B	up
COL23A1	up
ALX4	up
PLEKHH1	up
EIF2AK2	up
USP36	up
TBXAS1	up
TBXAS1	up
TBXAS1	up
WNK1	up
PIGV	up
COL11A1	up
AHRR	up
SLC12A2	up
EYA2	up
OAT	up
NTN1	up
SPEN	up
MYLK	up
CDK13	up
TIE1	up
PFKP	up
HDAC4	up
TRPC7	up
HDHD5	up
UFD1	up
SPTB	up
CNGB1	up
SLC6A15	up
LNX1	up
STK10	up
STK10	up
SCARB1	up
PANX2	up
PICALM	up
GLI2	up
CDHR2	up
ATP2A3	up
MGLL	up
IPCEF1	up
MYDGF	up
SEMA3A	up
SLC25A40	up
RBMS2	up
PLXNA2	up
DGKD	up
DNAJC10	up
ADCYAP1R1	up
TNRC6C	up
TNS1	up
OPHN1	up
IGSF9B	up
WDR70	up
PGR	up
ME2	up
KAT6A	up
P2RX5	up
KIF3C	up
MECOM	up
MAST2	up
PPEF1	up
TMPRSS11E	up
NID2	up
EPB41L1	up
DOCK9	up
TESC	up
MAEA	up
FETUB	up
P3H2	up
PITPNM2	up
ESR1	up
ESR1	up
DAZL	up
HOOK2	up
PTGS1	up
NCR2	up
MLN	up
JAK2	up
ABLIM1	up
NRP1	up
MAST3	up
BCL7C	up
MED15	up
CECR2	up
TBC1D10A	up
SEC14L3	up
SLC35E4	up
CYTH4	up
SEZ6L	up
RASD2	up
CBX7	up
CACNA1I	up
CACNA1I	up
KIAA0930	up
NCF4	up
LGMN	up
VRK1	up
PPP4R3A	up
ZMYND8	up
PABPC1L	up
PFDN4	up
GMEB2	up
DHX35	up
VAPA	up
PHEX	up
PHEX	up
FGF14	up
FNDC3A	up
CAB39L	up
UGGT2	up
FGF9	up
KATNAL1	up
HAS3	up
USP10	up
CRISPLD2	up
CRISPLD2	up
HMOX2	up
VPS35L	up
CORO2B	up
CORO2B	up
RASL12	up
RASL12	up
TTC23	up
HOMER2	up
ATP8B4	up
TJP1	up
TRIM35	up
CPQ	up
TRPS1	up
ERI1	up
R3HCC1	up
R3HCC1	up
ASAH1	up
MAN2B1	up
TULP2	up
SNRNP70	up
ARHGEF18	up
FBL	up
ZFR2	up
KCNN1	up
COPE	up
RASA4	up
MET	up
TSPAN12	up
HIBADH	up
CHN2	up
GRB10	up
CRHR2	up
GLI3	up
MRPL32	up
DOCK8	up
GLIS3	up
ATRNL1	up
HPS1	up
CUBN	up
TLX1	up
SH3PXD2A	up
MAP3K8	up
CCNY	up
RPL19	up
FBXL20	up
RAI1	up
SMURF2	up
FAM20A	up
PMP22	up
DHX15	up
TRIM2	up
GLRB	up
CTSC	up
CCDC34	up
ELP4	up
HSPA8	up
SIAE	up
KMT5B	up
CEP164	up
KIAA1549L	up
MADD	up
NUP98	up
CD69	up
PPM1H	up
SLC6A12	up
WNT5B	up
CUX2	up
SH2B3	up
NAA25	up
GSG1	up
ADGRD1	up
CHPT1	up
HCFC2	up
COL12A1	up
TPD52L1	up
SASH1	up
RHAG	up
RHAG	up
FBXL4	up
GMDS	up
VEGFA	up
NUDT12	up
PFDN1	up
HAVCR1	up
THG1L	up
CLINT1	up
WWC1	up
TCERG1	up
CPEB4	up
TFDP2	up
LRRC31	up
CBLB	up
UPK1B	up
CFAP92	up
NEK11	up
PEX5L	up
ABCC5	up
LMAN2L	up
OTOF	up
ASB3	up
PDE1A	up
CLIP4	up
CLIP4	up
FANCL	up
MLPH	up
BIRC6	up
QPCT	up
KYNU	up
ALMS1	up
BCL9	up
PAPPA2	up
RALGPS2	up
OPRD1	up
SMG7	up
WLS	up
PLEKHM2	up
ACTL8	up
ACTL8	up
ACTL8	up
CNN3	up
PTBP2	up
TNFSF4	up
CENPF	up
STAG1	up
TREH	up
IFT46	up
DDX59	up
CREB1	up
UBE3D	up
ANKRD13C	up
SGIP1	up
FOXO3	up
UBN1	up
GDA	up
GDA	up
FBXW2	up
LCN1P1	up
MAPKAP1	up
GALNT12	up
DNMT3A	up
FKBP1B	up
ATL2	up
BCL11A	up
MXI1	up
KANSL1	up
KANSL1	up
HOXB1	up
RCL1	up
MTHFD1L	up
PLEKHG1	up
CYSTM1	up
SOHLH2	up
SERP1	up
ECHDC2	up
HCRTR1	up
TMEM54	up
POLK	up
LDB3	up
BBS9	up
INHBA	up
CHST3	up
BICC1	up
RBM19	up
NME2P1	up
DDX54	up
CCDC91	up
GUCY1B2	up
ITIH5	up
ATPAF1	up
GPR83	up
ACSL3	up
ENKD1	up
NCOA3	up
GDAP1L1	up
ARFGEF2	up
PSG8	up
PACSIN1	up
GPCPD1	up
NCLN	up
CEP250	up
PSMB2	up
F10	up
FGD3	up
EDN2	up
EPS15L1	up
MACF1	up
KDM4B	up
METTL16	up
A4GALT	up
CDC42EP1	up
MKLN1	up
KLHDC10	up
TTBK2	up
ALDH1A2	up
ATP1B2	up
QRICH2	up
SNX9	up
SNX9	up
CAMSAP1	up
TNNT3	up
TUBGCP2	up
PAK4	up
ARHGEF16	up
CLIP1	up
EDA2R	up
IDO1	up
RFTN1	up
GALNT15	up
GALNT15	up
SLC6A6	up
ANO1	up
EFR3A	up
VPS13B	up
ATP1A4	up
ZSWIM3	up
SYT4	up
MTUS2	up
MYH8	up
MYH10	up
STARD13	up
PDE6B	up
VRTN	up
IRAK2	up
KATNBL1	up
NOTCH2	up
SPIRE1	up
SLC38A2	up
ROCK2	up
NAV1	up
CRB1	up
TMEM241	up
SPOCD1	up
APLNR	up
DZIP1	up
ANXA1	up
TAOK3	up
MTO1	up
REPS1	up
[truncated: 1,755 more rows]
